# Supplementary material for: Specialized care improves outcomes for patients with cirrhosis who require general surgical operations
Source: PLoS One. 2019 Oct 16;14(10):e0223454. doi: 10.1371/journal.pone.0223454 (PMC6795463; doi:10.1371/journal.pone.0223454)
Supplement: S1 Dataset — (XLSX) [file pone.0223454.s001.xlsx]

## Sheet: Total
ID	Age at Time of Surgery	Gender	Race	Type of surgery	Elective Surgery	Height (cm)	Weight (kg)	BMI	Diabetes Mellitus	Current Smoker within 1 year	Ventilator Dependent	Hypertension requiring medication	Acute Renal Failure	Steroid/Immunosuppressant use for chronic condition	>10% loss of body weight in the 6 months prior to surgery	Sepsis (SIRS/Sepsis/Septic shock) (48h)	H/O MI (1 pt)	CHF (1 pt)	PVD (including AAA >= 6cm) (1 pt)	Cerebrovascular disease (CVA w/ mild or no residua or TIA) (1 pt)	Dementia (1 pt)	History of Severe COPD (1 pt)	Connective tissue disease (1 pt)	Peptic Ulcer Disease (1 pt)	Mild Liver Disease (w/out portal HTN) (1 pt)	DM w/out end organ damage (excludes diet controlled alone) (1 pt)	Hemiplegia (2 pt)	Moderate to severe renal disease (2 pt)	DM w end organ damage (2 pt)	Tumor w/out mets (exclude if > 5 yr from dx) (2 pt)	Leukemia (2 pt)	Lymphoma (2 pt)	Moderate or severe liver disease (3 pt)	Disseminated Cancer (6 pt)	AIDS (not just HIV +) (6 pt)	Charleston Score	Ascites w/in 30 days prior to surgery	Functional Heath Status	Currently requiring or on dialysis	Serum Creatinine	Albumin	Total Bilirubin	INR	PT	MELD	Child's Score	Child's Class	Progressed to Liver Transplant	Duration of Surgical Procedure (in minutes)
1	58.82	2	1	2	Yes	165	68.6	25.2	0	1	0	1	0	0	0	0ne	0	0	1	1	0	1	0	0	1	0	0	0	0	0	0	0	0	0	No	4	0	Independent	0	0.7	4.1	0.4	1	10.6	6.43	0	A	0	68
2	58.26	2	1	2	No	160	69.2	27.03	0	0	0	0	0	0	0	0ne	0	0	0	0	0	0	0	0	1	0	0	0	0	0	0	0	0	0	No	1	0	Independent	0	0.55	4	0.7	1	10.6	6.43	0	A	0	68
3	24.39	2	1	2	Yes	157	123.7	50.18	0	0	0	1	0	0	0	0ne	0	0	0	0	0	0	0	0	1	0	0	0	0	0	0	0	0	0	No	1	0	Independent	0	0.75	4.1	0.5	0.99	10.9	6.43	0	A	0	225
4	49.34	2	1	2	Yes	170.2	77.8	26.86	0	0	0	0	0	1	0	0ne	0	0	0	0	0	0	0	0	1	0	0	0	0	0	0	0	0	0	No	1	0	Independent	0	0.74	4.2	1.1	0.86	9.2	6.79027	0	A	0	111
5	36.45	2	1	2	Yes	162	140	53.35	0	0	0	0	0	0	0	0ne	0	0	0	0	0	0	0	0	1	0	0	0	0	0	0	0	0	0	No	1	0	Independent	0	0.9	4	0.4	1.04	11.5	6.86927	0	A	0	60
6	57.28	2	1	2	Yes	170.2	100	34.52	0	0	0	0	0	0	0	0ne	0	0	0	0	0	0	0	0	1	0	0	0	0	0	0	0	0	0	No	1	0	Independent	0	0.7	3.6	0.9	1.05	11.2	6.97645	0	A	0	111
7	53.83	1	1	2	Yes	182.88	97.5	29.15	0	1	0	0	0	0	0	0ne	0	0	0	0	0	0	0	0	1	0	0	0	0	0	0	0	0	0	No	1	0	Independent	0	0.62	3.6	0.7	1.07	11.2	7.18778	0	A	0	90
8	24.04	2	1	2	No	175.26	143	46.56	0	0	0	0	0	0	0	0ne	0	0	0	0	0	0	0	0	1	0	0	0	0	0	0	0	0	0	No	1	0	Independent	0	0.66	3.4	1.2	1.01	10.7	7.23062	0	A	0	67
9	65.27	2	1	2	Yes	160	77.3	30.2	1	0	0	0	0	0	0	0ne	0	0	0	0	0	0	0	0	1	0	0	0	0	0	0	0	0	0	No	1	0	Independent	0	0.84	3.3	1.3	1	11.9	7.42174	0	A	0	75
10	40.63	2	1	2	Yes	177.8	120.3	38.05	0	1	0	0	0	0	0	0ne	0	0	0	0	0	0	0	0	1	0	0	0	0	1	0	0	0	0	No	3	0	Independent	0	0.94	4	0.8	1.1	11.7	7.49747	0	A	0	101
11	50.8	1	1	2	Yes	183	101	30.16	1	1	0	1	0	0	1	0ne	0	0	0	0	0	0	0	0	1	1	0	0	0	0	0	0	0	0	No	2	0	Independent	0	0.97	4	0.7	1.3	15.1	9.36848	0	A	0	94
12	57.88	1	1	2	Yes	180	92.3	28.49	0	0	0	1	0	0	0	0ne	0	0	0	0	0	0	1	0	1	0	0	0	0	0	0	0	0	0	No	2	0	Independent	0	0.6	3.3	0.8	1.35	15.1	9.79117	0	A	0	129
13	44.69	2	1	2	No	165.1	90.3	33.13	0	1	0	0	0	0	0	0ne	0	0	0	0	0	0	0	0	1	0	0	0	0	0	0	0	0	0	No	1	0	Independent	0	0.63	2.9	1.4	1.21	12.8	9.83681	0	A	0	96
14	50.79	2	1	2	Yes	158	69	27.64	0	1	0	0	0	0	0	0ne	0	0	0	0	0	0	0	1	1	0	0	0	0	0	0	0	0	0	No	2	0	Independent	0	0.66	3.5	1.5	1.19	13.1	9.91094	0	A	0	89
15	41.31	1	1	2	Yes	178	84.3	26.61	0	0	0	0	0	0	0	0ne	0	0	0	0	0	0	0	0	1	0	0	0	0	0	0	0	0	0	No	2	0	Independent	0	0.57	2.9	1.7	1.2	14.7	10.4778	0	A	0	100
16	53.14	1	1	2	Yes	177	78.6	25.09	0	0	0	1	0	0	0	0ne	0	0	0	0	0	0	0	0	0	0	0	0	0	0	0	0	1	0	No	3	0	Independent	0	0.73	2.7	1.2	1.51	17	11.7348	0	B	0	82
17	65.65	1	1	2	Yes	169.6	84.3	29.31	1	0	0	1	0	0	0	0ne	0	0	0	0	0	0	0	0	1	1	0	1	0	1	0	0	0	1	No	12	0	Independent	0	1.97	3.6	1.7	1.07	1.2	15.6823	0	A	0	73
18	43.65	2	1	2	Yes	170	100.7	34.84	0	0	0	0	0	0	0	0ne	0	0	0	0	0	0	0	0	1	0	0	0	0	0	0	0	0	0	No	1	0	Independent	0	None	None	None	None	None	#VALUE!	0	A	0	114
19	52	2	1	8	yes	168	107.5	38.1	0	0	0	0	0	0	0	0	0	0	0	0	0	0	0	0	0	0	0	0	0	1	0	0	1	0	no		0	Independent	0	0.69	4.4	0.5	1.21	12.8	8.56495	5	A	1
20	40	2	1	11	NO	157	91.1	37	0	0	0	0	0	0	0	0	0	0	0	0	0	0	0	0	1	0	0	0	0	0	0	0	0	0	No		0	Independent	0	0.83	4.4	0.4	0.95	10.1	6.43	5	A	1
21	73.37	2	1	8	Yes	162.5	90.4	34.23	0	0	0	0	0	0	0	0ne	0	0	0	0	0	0	0	0	1	0	0	0	0	1	0	0	0	0	0		0	Independent	0	0.64	3.7	0.7	1.12	11.6	7.69928	5	A	0	175
22	62.31	2	1	8	Yes	162.6	85.6	32.38	0	0	0	0	0	0	0	0ne	0	0	0	0	0	0	0	0	1	0	0	0	0	1	0	0	0	0	0		0	Independent	0	0.89	4.3	0.4	1.08	11.5	7.29196	5	A	0	139
23	53.94	1	1	8	Yes	174	118	38.97	0	0	0	1	0	0	0	0ne	0	0	0	0	0	0	1	0	1	0	0	1	0	1	0	0	0	0	0		0	Independent	0	2.07	4.2	1.2	1.06	11.2	14.7344	5	A	0	452
24	44.02	1	4	8	yes	170	63	21.8	0	0	0	1	0	0	0	0ne	0	0	0	0	0	0	0	0	1	0	0	0	0	1	0	0	0	0	0		0	Independent	0	1.1	4.4	1.5	1.13	12.1	10.2436	5	A	0	250
25	56.16	1	1	8	No	190	83.5	23.13	0	1	0	0	0	0	0	0ne	0	0	0	0	0	0	0	0	1	0	0	0	0	0	0	0	0	0	0		0	Independent	0	0.99	3.7	1	1.1	12.2	7.49747	5	A	0	252
26	57.02	1	1	8	yes	190	80.1	22.19	0	1	0	0	0	0	0	0ne	0	0	0	0	0	0	0	0	1	0	0	0	0	0	0	0	0	0	0		0	Independent	0	0.74	3.2	1.2	1.28	14.3	9.88401	5	A	0	175
27	66.27	1	1	8	Yes	175	95.7	31.25	0	0	0	1	0	0	0	0ne	0	0	0	0	0	0	0	0	1	0	0	0	0	1	0	1	0	0	0		0	Independent	0	0.98	3.8	0.5	0.98	10.5	6.43	5	A	0	330
28	56.81	1	1	8	Yes	182	75.1	22.67	0	1	0	0	0	0	1	0ne	0	0	0	0	0	0	0	0	1	0	0	0	0	1	0	0	0	0	0		0	Independent	0	0.77	3.5	0.5	1.06	11.2	7.08261	5	A	0	204
29	61.01	1	1	8	Yes	174	89	29.4	0	0	0	1	0	0	0	0ne	0	0	0	0	0	1	0	0	0	1	0	0	0	1	0	0	1	0	0		0	Independent	0	0.78	4.1	1.3	1.23	13	9.7403	5	A	0	207
30	72.6	1	1	8	Yes	182.9	90.2	26.96	1	0	0	1	0	0	0	0ne	0	0	0	0	0	0	0	0	1	1	0	0	0	1	0	0	0	0	0		0	Independent	0	1.37	4.4	0.6	0.99	10.5	9.44274	5	A	0	224
31	65.56	1	1	8	yes	175.3	66.9	21.77	0	0	0	0	0	0	0	0ne	0	0	0	0	0	0	0	0	1	0	0	0	0	1	0	0	0	0	0		0	Independent	0	1.2	4	1.1	1.01	12.4	8.64653	5	A	0	143
32	67.11	2	1	8	Yes	160	88.9	34.73	1	0	0	1	0	0	0	0ne	0	0	0	1	0	0	0	0	1	1	0	0	0	1	0	0	0	0	0		0	Independent	0	0.81	3.8	1.3	1.05	11.2	7.96819	5	A	0	279
33	68.92	1	1	8	No	175	80	26.12	0	0	0	0	0	1	0	0ne	0	0	0	0	0	0	0	0	1	0	0	0	0	1	0	0	0	0	0		0	Independent	0	0.8	3.8	0.8	1.01	10.8	6.54144	5	A	0	112
34	70.77	2	1	8	Yes	172	105.8	35.76	1	0	0	0	0	0	0	0ne	0	0	0	0	0	0	0	0	1	1	0	0	0	1	0	0	0	0	0		0	Independent	0	0.96	4.1	0.6	1.21	13.4	8.56495	5	A	0	178
35	51.35	1	1	8	yes	170.2	71.9	24.82	1	1	0	0	0	0	0	0ne	0	0	0	0	0	0	0	0	1	1	0	0	0	1	0	0	0	0	0		0	Independent	0	0.8	3.9	0.9	1.05	12.7	6.97645	5	A	0	375
36	29.64	1	1	8	yes	195	75.6	19.88	0	1	0	0	0	0	0	0ne	0	0	0	0	0	0	0	0	1	0	0	0	0	1	0	0	0	0	0		0	Independent	0	0.78	3.7	0.9	1.1	11.9	7.49747	5	A	0	223
37	61.57	1	1	8	yes	142.2	63.4	31.35	0	0	0	0	0	0	0	0ne	0	0	0	0	0	0	0	0	1	0	0	0	0	1	0	0	0	0	0		0	Independent	0	1.3	3.6	0.8	0.97	10.4	8.94083	5	A	0	408
38	65.19	2	1	8	Yes	170	79.2	27.4	1	0	0	1	0	0	0	0ne	0	0	0	0	0	0	0	0	1	1	0	0	0	1	0	0	0	0	0		0	Independent	0	0.68	4.7	0.4	1.03	10.9	6.76106	5	A	0	225
39	72.59	1	1	8	Yes	180.3	131.3	40.39	1	1	0	0	0	0	0	0ne	0	0	0	0	0	1	0	0	1	1	0	0	0	1	0	0	0	0	0		0	Independent	0	0.81	4.2	0.4	1.07	11.2	7.18778	5	A	0	181
40	59.06	1	1	8	Yes	186	92.5	26.74	0	0	0	0	0	0	0	0ne	0	0	0	0	0	0	0	1	1	0	0	0	0	1	0	0	0	0	0		0	Independent	0	0.73	3.6	1	1.04	11	6.86927	5	A	0	487
41	44.98	1	4	8	yes	170	63	21.8	0	0	0	1	0	0	0	0ne	0	0	0	0	0	0	0	0	1	0	0	0	0	1	0	0	0	0	0		0	Independent	0	1.26	4.2	1.1	1.07	11.8	9.75979	5	A	0	246
42	67.63	1	1	8	Yes	172	87.5	29.58	0	0	0	1	0	0	0	0ne	0	1	0	0	0	0	0	0	1	0	0	1	1	1	0	0	0	0	0		0	Independent	0	1.41	4	0.8	1.17	12.2	11.4766	5	A	0	116
43	53.74	1	1	8	yes	172	85.6	28.93	0	1	0	0	0	1	0	0ne	0	0	0	0	0	0	0	0	1	0	0	0	0	1	0	0	0	0	0		0	Independent	0	0.9	4	0.8	1.04	11.1	6.86927	5	A	0	207
44	58.3	2	1	2	Yes	162	71	27.05	1	0	0	1	0	0	0	0ne	1	0	0	0	0	0	0	0	0	1	0	0	0	0	0	0	0	0	0		0	Independent	0	0.8	4.7	0.4	0.89	11.3	6.43	5	A	0	58
45	38.71	2	1	3	No	162	69	26.29	0	1	0	0	0	0	0	0ne	0	0	0	0	0	0	0	0	1	1	0	0	0	0	0	0	0	0	no		0	Independent	0	0.5	2.8	0.7			6.43	5	A		52
46	42.85	1	1	3	Yes	190	116.7	32.33	1	0	0	0	0	0	0	0ne	0	0	0	0	0	0	0	0	1	0	0	0	0	0o	0	0	0	0	no		0	Independent	0	1.01	4.5	0.6	0.96		6.52522	5	A		98
47	57.66	1	1	3	Yes	174	63.5	20.97	0	0	0	0	0	0	0	0ne	0	0	0	0	0	0	0	0	1	0	0	0	0	1	0	0	0	0	No		0	Independent	0	1	4	0.6	1.01	10.6	6.54144	5	A	0	241
48	39.35	1	1	3	yes	190.5	125.7	34.64	1	0	0	0	0	0	0	0ne	0	0	0	0	0	0	0	0	1	0	0	0	1	0	0	0	y0	0	no		0	Independent	0	0.8	3.9	0.9	1.03		6.76106	5	A		120
49	42.96	2	1	2	Yes	160	53.8	21.02	0	0	0	0	0	0	0	0ne	0	0	0	0	0	0	0	0	0	1	0	0	0	0	0	0	0	0	0		0	Independent	0	0.79	4.5	0.9	1.05	11.1	6.97645	5	A	0	49
50	42.6	2	1	2	Yes	167.6	125.1	44.54	0	1	0	1	0	0	0	0ne	0	0	0	0	0	0	0	0	1	0	0	0	0	0	0	0	0	0	0		0	Independent	0	0.8	3.9	0.9	1.08	13	7.29196	5	A	0	78
51	37.48	1	1	3	Yes	177	124.9	39.87	0	0	0	1	0	0	0	0ne	0	0	0	0	0	0	0	1	1	0	0	0	1	1	0	0	0	0	0		0	Independent	0	1.1	4	0.7	0.88	11	7.34212	5	A	0	70
52	56.51	1	1	3	Yes	182	91.2	27.53	0	0	0	0	0	0	0	0ne	0	0	0	0	0	0	0	0	0	0	0	0	0	0	0	0	1	0	No		0	Independent	0	0.89	4.2	0.9	1.09	11.6	7.39519	5	A	0	78
53	50.28	2	1	3	Yes	168	62.2	22.04	0	1	0	0	0	0	0	0ne	0	0	0	0	0	0	0	0		0	0		0	0	0	0		0	No		0	Independent	0	0.6	3.9	0.6	1.1	11.7	7.49747	5	A	0	86
54	60.97	2	1	3	Yes	165	88.6	32.54	0	0	0	1	0	0	0	0ne																		0			0	Independent	0	0.76	4	0.6	1.1		7.49747	5	A		389
55	55.36	2	1	3	yes	160	99.3	38.79	0	0	0	1	0	0	0	0ne																		0			0	Independent	0	1	3.9	0.6	1.1		7.49747	5	A		129
56	44.03	1	1	3	Yes	174	122	40.3	1	1	0	1	0	0	0	0ne																		0			0	Independent	0	1.13	3.9	0.9	0.92		7.59962	5	A		367
57	60.05	2	1	2	Yes	152	75.4	32.64	0	0	0	1	0	0	0	0ne	0	0	0	0	0	0	1 (?lupus)	0	1	0	0	0	0	0	0	0	0	0	No	2	0	Independent	0	0.67	3.9	0.5	1.13	11.8	7.79884	5	A	0	51
58	55.67	1	1	2	Yes	188	87.7	24.81	1	0	0	0	0	0	0	0ne	0	0	0	0	0	0	0	0	1	0	0	0	1	0	0	0	0	0	0		0	Independent	0	0.84	4	0.7	1.13	12.5	7.79884	5	A	0	36
59	35.93	2	2	2	Yes	168	129.5	45.88	0	0	0	0	0	1	0	0ne	0	0	0	0	0	0	1	0	1	0	0	0	0	0	0	0	0	0	No	2	0	Independent	0	0.62	4.1	0.6	1.14	12.4	7.89752	5	A	0	177
60	55.83	2	1	3	yes	160	99.2	38.75	0	0	0	1	0	0	0	0ne	0	0	0	0	0	0	0	0		0	0		0	0	0	0		0	No		0	Independent	0	0.91	4.1	0.8	1.14	12.5	7.89752	5	A	0	265
61	40.12	1	1	3	Yes	177.8	87.3	27.62	0	0	0	0	0	0	0	0ne																		0			0	Independent	0	0.95	3.8	0.4	1.16		8.0923	5	A		106
62	56.94	1	1	3	Yes	177	88.23	28.16	1	0	0	1	0	0	0	0ne	0	0	0	0	0	0	0	0	0	0	0	0	1	0	0	0	1	0	0		0	Independent	0	0.79	3.7	1.2	1.1	11.7	8.18665	5	A	0	46
63	55.87	1	2	3	Yes	180	92.8	28.64	0	1	0	1	0	0	0	0ne	0	0	0	1	0	0	0	0		0	0		0	0	0	0		0	No		0	Independent	0	1.13	3.8	0.5	1.07	11.3	8.3574	5	A	0	70
64	49.42	2	1	3	Yes	165	104.4	38.35	0	0	0	0	0	0	0	0ne	0	0	0	0	0	0	1	0	0	1	0	0	0	0	0	0	1	0	0		0	Independent	0	0.63	3.7	0.7	1.19	13.2	8.37828	5	A	0	238
65	53.9	1	1	3	Yes	183	99.2	29.62	0	1	0	1	0	0	0	0ne	1	0	1	0	0	0	0	1	0	0	0	0	0	0	0	0	1	0	0		0	Independent	0	1.12	4	1.3	0.99	10.9	8.50629	5	A	0	187
66	38.84	1	1	2	Yes	180.3	122.8	37.78	0	0	0	1	0	0	0	0ne	1	0	0	1	0	0	0	0	1	1	0	0	0	0	0	0	0	0	No	4	0	Independent	0	0.77	4.3	0.3	1.21	12.8	8.56495	5	A	0	56
67	45.63	2	1	2	Yes	169	147.1	51.5	1	0	0	1	0	0	0	0ne	0	0	0	0	0	0	1	0	1	0	0	0	1	0	0	0	0	0	0		0	Independent	0	1.31	3.8	0.5	1	11	9.01416	5	A	0	95
68	65.33	2	1	2	yes	163	79.2	29.81	1	0	0	1	0	0	0	0ne	0	0	0	0	0	0	0	0	1	1	0	0	0	0	0	0	0	0	no		0	Independent	0	0.6	4	0.9	1	11	6.43	5	A	0	104
69	31.07	2	1	2	yes	167.6	85.3	30.37	0	0	0	0	0	1	0	0ne	0	0	0	0	0	0	0	0	1	0	0	0	0	0	0	0	0	0	no		0	Independent	0	0.8	3.8	0.8	1	11	6.43	5	A	0	75
70	26.94	2	1	2	Yes	165.1	153	56.13	0	1	0	0	0	0	0	0ne	0	0	0	0	0	1	0	0	1	0	0	0	0	0	0	0	0	0	no		0	Independent	0	0.77	3.7	0.2	1.02		6.65179	5	A	0	102
71	37.3	1	1	2	yes	180.3	79	24.3	0	1	0	1	0	0	0	0ne	0	0	0	0	0	0	0	0	0	0	0	0	0	0	0	0	1	0	no		0	Independent	0	0.8	3.8	1.5	1.14		9.43017	5	A	0	127
72	57.8	2	1	3	yes	170	99.2	34.33	0	0	0	0	0	0	0	0ne	0	0	0	0	0	0	0	0	1	0	0	0	0	0	0	0	0	0	no		0	Independent	0	0.8	4.2	0.7	1.11		7.59883	5	A	0	105
73	28.92	1	1	3	yes	190	98.1	27.17	0	0	0	0	0	1	0	0ne	0	0	0	0	0	0	0	0	0	0	0	0	0	0	0	0	1	0			0	Independent	0	1	4.1	0.7	0.93	9.9	6.43	5	A	0	143
74	69.15	1	1	11	yes	187	114.9	32.86	0	0	0	1	0	0	0	0ne	0	0	0	0	0	0	0	0	1	0	0	0	0	0	0	0	0	0			0	Independent	0	0.94	3.9	1.2	1.03	11.3	7.45023	5	A	0	187
75	54.9	2	1	4	Yes	162	85	32.39	0	0	0	0	0	0	0	0ne	1	0	0	0	0	0	0	0	1	0	0	0	0	0	0	0	0	0			0	Independent	0	0.8	4	0.2	1.15	12.3	7.99533	5	A	0	118
76	59.13	1	1	4	Yes	182	105.5	31.85	0	1	0	0	0	1	0	0ne	0	0	0	0	0	0	0	0	0	1	0	0	0	0	0	0	1	0			0	Independent	0	0.76	4.2	0.6	1.03	11.1	6.76106	5	A	1	197
77	56.97	1	1	4	Yes	170.2	95	32.79	0	0	0	1	0	1	0	0ne	0	0	0	0	0	0	0	0	0	0	0	0	0	0	0	0	1	0			0	Independent	0	0.95	4.3	0.6	0.92	9.9	6.43	5	A	0	42
78	65.77	2	1	5	Yes	162.6	62	23.45	1	0	0	1	0	0	0	0ne	0	0	0	0	0	0	0	0	0	1	0	0	0	0	0	0	1	0			0	Independent	0	0.83	4.1	0.4	1.3	13.8	9.36848	5	A	0	179
79	68.14	2	1	5	No	160	60	23.44	0	0	0	1	0	1	0	0ne	0	0	0	0	0	0	0	0	0	0	0	1	0	0	0	0	1	0			0	Independent	0	0.7	4	0.6	1.08	11.4	7.29196	5	A	0	121
80	63.34	2	1	5	No	160	109.6	42.81	1	0	0	1	0	0	0	0ne	0	0	0	0	0	0	0	0	1	1	0	0	0	1	0	0	0	0			0	Independent	0	1.1	4.4	0.4	1.13	12.2	8.71096	5	A	0	241
81	49.08	2	1	6	Yes	170.2	102	35.21	1	0	0	1	0	0	0	0ne	0	0	0	0	0	0	0	0	0	1	0	0	0	0	0	0	1	0			1	Independent	0	0.55	3.5	1.2	1.1	12.9	8.18665	5	A	0	263
82	59.95	2	1	6	Yes	158	63.5	25.44	0	1	0	1	0	0	0	0ne	0	0	0	0	0	0	0	0	1	0	0	0	0	1	0	0	0	0			0	Independent	0	0.75	4	0.4	0.91	9.6	6.43	5	A	0	322
83	64.05	1	1	6	Yes	178	103.6	32.7	1	0	0	1	0	0	0	0ne	0	0	0	0	0	0	0	0	0	1	0	0	0	0	0	0	1	0			0	Partially Dependent	0	0.89	4.1	1	1.34	14.2	9.7079	5	A	0	186
84	80.45	2	1	6	Yes	149.3	67	30.06	1	1	0	1	0	0	0	0ne	0	0	0	0	0	0	0	0	0	1	0	0	0	1	0	0	1	0			0	Independent	0	0.59	3.9	0.4	1.14	12.1	7.89752	5	A	0	107
85	53.67	1	1	5	yes	180.3	84.7	26.06	0	1	0	1	0	1	0	0ne	0	0	0	0	0	1	0	0	0	0	0	1	1	0	0	0	1	0			0	Independent	0	1.7	3.8	0.6	1	10.7	11.5081	5	A	1	141
86	66.09	2	1	5	yes	160	87.8	34.3	1	0	0	1	0	0	0	0ne	0	0	0	0	0	0	0	0	0	1	0	0	0	0	0	0	1	0			0	Independent	0	1.4	3.7	0.9	None	none	#VALUE!	5	A	0	308
87	44.33	2	1	8	yes	152.4	78.4	33.76	1	0	0	0	0	0	0	0ne	0	0	0	0	0	0	0	0	1	1	0	0	0	1	0	0	0	0			0	Independent	0	0.8	3.6	0.5	0.94	10	6.43	5	A	0	149
88	37.84	1	1	7	Yes	185	54.7	15.98	0	0	0	0	0	0	1	0ne	0	0	0	0	0	0	0	0	0	0	0	0	0	0	0	0	1	0			0	Independent	0	0.54	4	0.4	1.3	13.8	9.36848	5	A	0	190
89	55.42	2	1	7	yes	170	102.3	35.4	0	0	0	0	0	0	0	0ne	0	0	0	0	0	0	0	0	0	0	0	0	0	1	0	0	0	0			0	Independent	0	0.81	4	0.5	1.07	11.5	7.18778	5	A	0	246
90	39.92	2	1	7	yes	167.6	104.7	37.27	0	1	0	1	0	0	0	0ne	0	0	0	0	0	0	0	0	1	0	0	0	0	0	0	0	0	0			0	Independent	0	1.14	none	none	1.1	none	#VALUE!	5	A	0	159
91	47.28	1	1	7	Yes	177.8	117.3	37.11	1	0	0	1	0	0	0	0ne	0	0	0	0	0	0	0	0	1	1	0	0	0	0	0	0	0	0			0	Independent	0	0.76	4.3	0.8	1.17	13	8.18844	5	A	0	239
92	73.72	2	1	7	Yes	157.5	106.3	42.85	1	0	0	1	0	0	0	0ne	0	0	0	0	0	0	0	0	0	1	0	0	0	0	0	0	0	0			0	Independent	0	1.26	4.2	0.3	1.03	11.1	8.9728	5	A	0	269
93	61.84	2	1	7	Yes	160	46.2	18.05	1	1	0	1	0	0	1	0ne	1	0	0	0	0	0	0	0	0	1	0	0	0	0	0	0	1	0			0	Independent	0	0.54	2.8	1	1.04	11.5	6.86927	5	A	0	382
94	75.68	2	1	7	Yes	157.5	75.3	30.36	0	0	0	1	0	0	0	0ne	0	0	0	0	0	0	0	0	1	1	0	0	0	0	0	0	0	0			0	Independent	0	1.13	4.8	0.5	1.03	10.9	7.93068	5	A	0	279
95	41.99	1	1	7	Yes	175.3	89.1	28.99	0	0	0	1	0	0	0	0ne	0	0	0	0	0	0	0	0	0	0	0	0	0	0	0	0	0	0			0	Independent	0	0.79	5.1	1.1	1.08	11.4	7.65224	5	A	0	289
96	66.61	1	1	7	Yes	178	104.1	32.86	1	0	0	1	0	0	0	0ne	0	0	0	1	0	0	0	0	0	1	0	0	0	0	0	0	1	0			0	Independent	0	1.05	4.3	0.8	1.2	12.7	8.93892	5	A	0	314
97	52.04	1	1	7	Yes	172	82.8	27.99	1	1	0	1	0	0	0	0ne	0	0	0	0	0	0	1	0	1	1	0	0	0	0	0	0	0	0			0	Independent	0	0.63	3.9	0.9	1.2	13.3	8.472	5	A	0	154
98	50.19	1	1	10	yes	180	98.3	30.34	0	0	0	0	0	0	0	0ne	0	0	0	0	0	0	0	0	0	0	0	0	0	0	0	0	1	0			0	Independent	0	0.83	4.5	0.8	1.18	none	8.28376	5	A	0	124
99	45.72	1	1	10	yes	180	81.9	25.28	0	1	0	0	0	0	0	0ne	1	0	0	0	0	0	0	0	0	0	0	0	0	0	0	0	1	0			0	Independent	0	0.8	4	0.4	0.94	11.6	6.43	5	A	0	47
100	49.75	2	1	10	No	150	42	18.67	0	0	0	0	0	0	0	1	0	0	0	0	0	0	0	0	0	1	0	0	0	1	0	0	0	1			0	Independent	0	0.8	3.6	0.4	1.17	12.4	8.18844	5	A	0	44
101	54.03	1	1	12	No	172.7	67.9	22.77	1	1	0	1	0	0	0	0ne	0	0	0	0	0	0	0	0	0	1	0	1	0	1	0	0	0	1			0	Partially Dependent	0	1.47	3.9	0.5	1.31	13.9	13.1413	5	A	0	255
102	49.13	2	1	12	yes	170.2	65.4	22.58	0	0	0	0	0	0	0	0ne	0	0	0	0	0	0	0	0	0	0	0	0	0	0	0	0	0	0			0	Independent	0	0.64	4.3	0.8	none	none	#VALUE!	5	A	0	127
103	52.22	1	1	12	yes	177	88	28.09	0	0	0	1	0	0	0	0ne	0	0	0	0	0	0	0	0	0	0	0	0	0	1	0	0	1	1			0	Independent	0	0.96	3.6	0.6	1.11	11.9	7.59883	5	A	1	54
104	72.41	1	1	12	Yes	185	142.4	41.61	1	0	0	0	0	0	0	0ne	0	0	0	0	0	0	0	0	1	1	0	0	0	1	0	0	0	1			0	Independent	0	1.06	3.8	0.3	none	none	#VALUE!	5	A	1	60
105	64.27	1	1	5	Yes	180.3	122.6	37.71	0	0	0	1	0	0	0	0ne	0	1	0	0	0	0	0	0	0	0	0	0	0	0	0	0	0	0			0	Independent	0	1.3	4	0.6	1.05	11.4	9.48728	5	A	0	460
106	52	1	1	2	NO	180	91.4	28.2	0	1	0	1	0	0	0	0	0	0	0	0	0	0	0	0	0	0	0	0	0	1	0	0	1	0	No		0	Independent	0	0.91	3.4	1.6	1.27	13.3	10.8836	6	A	1
107	60	1	4	8	no	182	104.7	31.6	0	0	0	0	0	0	0	1	0	0	0	0	0	0	0	0	1	0	0	0	0	0	0	0	0	1	No		0	Independent	0	0.65	2.9	1.2	1.26	13.2	9.70763	6	A	0
108	60	2	2	2	no	165	92.9	34.1	0	1	0	1	0	0	0	0	0	0	0	0	0	0	0	0	0	0	0	0	0	1	0	0	1	0	No		0	Independent	0	0.71	3.1	1.4	1.38	15.4	11.3092	6	A	1
109	69.16	1	1	8	yes	178	105.5	33.3	1	0	0	1	0	0	0	0ne	0	0	0	0	0	0	0	0	1	1	0	0	0	0	0	0	0	0	0		0	Independent	0	0.95	2.9	0.9	1.31	14.6	9.4543	6	A	0	300
110	59.33	1	1	8	Yes	167.6	174.7	62.19	1	1	0	1	0	0	0	0ne	0	0	0	0	0	0	0	1	1	1	0	0	0	0	0	0	0	0	0		0	Independent	0	0.67	3.2	0.9	1.09	12	7.39519	6	A	0	201
111	61.06	2	2	8	Yes	162	94	35.82	1	0	0	0	0	0	0	0ne	0	0	0	0	0	0	0	0	1	1	0	0	0	1	0	0	0	0	0		0	Independent	0	0.59	3.5	0.4	1.06	11.7	7.08261	6	A	0	57
112	63.01	1	1	8	yes	178	110.6	34.91	1	0	0	1	0	0	0	0ne	0	0	0	0	0	0	0	0	1	1	0	0	0	1	0	0	0	0	0		0	Independent	0	0.8	3.3	1.4	1.48	16.8	12.0927	6	A	0	112
113	63.66	2	1	8	yes	162.56	53.2	20.13	0	1	0	0	0	0	0	0ne	0	0	0	0	0	1	0	1	1	0	0	0	0	1	0	0	0	0	0		0	Independent	0	0.7	3.3	1.1	1.21	13	8.92522	6	A	0	132
114	69	2	1	8	yes	160	100	39.06	1	0	0	1	0	0	0	0ne	0	0	0	0	0	0	0	0	1	1	0	0	0	0	0	0	0	1	0		0	Independent	0	1.59	2.9	0.9	1.13	12.5	12.2368	6	A	0	171
115	46.43	1	1	8	Yes	170	87.9	30.42	0	1	0	0	0	0	0	0ne	0	0	0	0	0	0	0	0	1	0	0	0	0	1	0	0	0	0	0		0	Independent	0	0.6	3.2	1.6	1	14	8.20661	6	A	0	280
116	51.15	1	1	8	Yes	172.8	103	34.49	0	1	0	0	0	0	0	0ne	0	0	0	1	0	0	0	0	0	0	0	0	0	1	0	0	1	0	0		0	Independent	0	0.88	4.5	0.7	1.1	11.7	7.49747	6	A	0	105
117	76.8	1	1	8	Yes	174	124	40.96	0	0	0	1	0	0	0	0ne	1	0	0	0	0	0	0	0	1	0	0	0	0	0	0	0	0	1	0		0	Independent	0	0.94	3.4	0.5	1.14	12.2	7.89752	6	A	0	205
118	42.1	2	1	8	Yes	174	106.4	35.14	1	1	0	1	0	0	0	0ne	0	0	0	0	0	0	0	0	1	1	0	0	0	0	0	0	0	0	0		0	Independent	0	0.77	3.4	0.5	0.94	10.1	6.43	6	A	0	598
119	49.15	2	1	8	Yes	162	101.3	38.6	1	1	0	1	0	0	0	0ne	0	0	0	0	0	1	0	0	1	1	0	0	0	0	0	0	0	0	0		0	Independent	0	0.52	2.9	0.5	1.04	11.5	6.86927	6	A	0	259
120	30.15	2	1	8	Yes	170.2	118	40.73	0	0	0	0	0	0	0	0ne	0	0	0	0	0	0	0	0	1	0	0	0	0	0	0	0	0	0	0		0	Independent	0	0.62	3.4	0.5	1.05	11.2	6.97645	6	A	0	348
121	64.15	1	2	8	Yes	189	88.3	24.72	0	0	0	1	0	0	1	0ne	1	0	0	0	0	0	0	0	1	0	0	0	0	1	0	0	0	0	0		1	Independent	0	0.98	3.7	1.3	1.18	13	9.2755	6	A	0	241
122	57.91	1	1	8	Yes	172.7	84.5	28.33	0	0	0	0	0	0	0	0ne	0	0	0	0	0	0	0	0	1	0	0	0	0	1	0	0	0	0	0		0	Independent	0	0.9	3.5	0.7	1.1	NO PREOP PT	7.49747	6	A	1	301
123	66.86	2	2	8	Yes	162.6	73.6	27.84	0	0	0	1	0	0	0	0ne	0	0	0	0	0	0	0	0	1	0	0	0	0	0	0	0	0	1	0		0	Independent	0	0.88	3.3	0.7	1.09	12	7.39519	6	A	0	73
124	37.7	1	2	8	Yes	167.64	85.2	30.32	0	0	0	0	0	0	0	0ne	0	0	0	0	0	0	0	0	1	0	0	0	0	1	0	0	0	0	0		0	Independent	0	1.05	3.5	1.3	1.4	15.3	11.6571	6	A	0	272
125	74.71	2	1	3	Yes	165.1	58.7	21.53	0	0	0	0	0	1	0	0ne	0	0	0	0	0	0	1	0		0	0		0	0	0	0		0	No		0	Independent	0	0.63	2.9	0.5	0.92	9.9	6.43	6	A	0	262
126	49.19	1	1	2	Yes	188	83.1	23.51	0	0	0	0	0	0	0	0ne	1	0	0	0	0	0	0	0	0	0	0	0	0	0	0	0	1	0	0		0	Independent	0	0.7	3.4	0.6	1.05	11.2	6.97645	6	A	0	129
127	59.73	1	1	3	Yes	167	173	62.03	1	1	0	1	0	0	0	0ne	0	0	0	0	0	0	0	1		1	0		0	1	0	0		0	No		0	Independent	0	0.55	3.2	1	1.08	11.5	7.29196	6	A	0	105
128	53.22	2	1	3	Yes	162.6	96.3	36.42	1	1	0	1	0	0	0	0ne	0	0	0	0	0	1	1	0	1	1	0	0	0	0	0	0	0	0	0		0	Independent	0	0.6	3.4	0.3	1.09	11.7	7.39519	6	A	0	110
129	49.11	2	1	2	Yes	163	54.2	20.4	0	0	0	0	0	0	0	0ne	0	0	0	1	0	0	0	0	1	0	0	0	0	0	0	0	0	0	No	2	0	Independent	0	0.51	3.4	0.7	1.12	12.4	7.69928	6	A	0	77
130	57.92	1	1	3	Yes	190	111.5	30.89	0	0	0	0	0	0	0	0ne	0	0	0	0	0	0	0	0	0	0	0	0	0	0	0	0	1	0	0		1	Independent	0	0.83	3.1	1.2	1.07	11.8	7.87695	6	A	0	24
131	53.29	1	1	2	Yes	182	97	29.28	0	1	0	0	0	1	0	0ne	0	0	0	0	0	1	1	0	1	0	0	0	0	0	0	0	0	0	1		0	Independent	0	1.22	3.9	0.7	0.92	9.8	8.333	6	A	0	200
132	50.87	1	1	2	No	182	103	31.1	1	0	0	1	0	0	0		0	0	0	0	0	0	0	0	0	1	0	0	0	0	0	0	0	0	0		0	Independent	0	1.21	4.5	0.6	1.02	11.2	8.47603	6	A	0	256
133	56.51	1	1	2	No	175	112.7	36.8	1	0	0	1	0	0	0	0ne	0	0	0	0	0	0	0	0	1	1	0	0	0	0	0	0	0	0	No	2	0	Independent	0	0.96	3.3	1.3	1.1	12.1	8.48921	6	A	0	140
134	71.63	1	1	3	Yes	178	95.6	30.17	1	0	0	1	0	0	0	0ne	0	0	0	0	0	0	0	0		1	0		0	0	0	0		1	No		0	Independent	0	1.28	3.4	0.6	1.01	10.7	8.90389	6	A	0	366
135	53.16	1	1	2	Yes	172	73.9	24.98	0	1	0	1	0	0	0	0ne	0	0	0	1	0	0	0	0	1	0	0	0	0	0	0	0	0	0	no		0	Independent	0	0.71	3.1	1.7	1.12		9.70506	6	A	0	84
136	52.8	1	1	3	No	175.26	94.3	30.7	0	1	0	1	0	0	0	0ne	0	0	0	0	0	0	0	0	0	0	0	0	0	0	0	0	1	0	no		1	Independent	0	0.59	2.9	1.3	1.35		10.7829	6	A	0	44
137	53.24	1	1	3	yes	184	80.1	23.66	0	0	0	1	0	0	0	0ne	0	0	0	0	0	0	0	0	0	0	0	0	0	0	0	0	1	0	no		0	Independent	0	1.65	3.9	0.8	0.95		11.2224	6	A	0	94
138	40.81	2	1	3	Yes	160	85.5	33.4	0	0	0	0	0	0	0	0ne	0	0	0	0	0	0	0	0	0	0	0	0	0	0	0	0	1	0	no		1	Independent	0	0.51	3.9	1.9	1.27		11.5332	6	A	0	90
139	69	1	1	3	Yes	172	110.6	37.39	1	0	0	1	0	0	0	0ne	0	0	0	0	0	0	0	0	0	0	0	0	0	1	0	0	1	0			0	Independent	0	1.13	3.5	1.7	1.23	13.6	11.924	6	A	0	227
140	57.67	2	1	9	Yes	155	47.9	19.94	0	1	0	0	0	0	0	0ne	0	0	0	0	0	0	0	0	0	0	0	0	0	1	0	1	1	0			1	Independent	0	0.8	3.1	0.6	0.99	10.6	6.43	6	A	0	131
141	65.76	1	1	11	Yes	185	82.6	24.13	0	0	0	0	0	0	0	0ne	0	0	0	0	0	0	0	0	1	0	0	0	0	0	0	0	0	0			0	Independent	0	1.02	3.4	1.3	1.05	12.6	8.1577	6	A	0	143
142	64.31	1	2	4	Yes	180	102	31.48	0	0	0	1	0	0	0	0ne	1	0	0	0	0	0	0	0	0	0	0	0	0	0	0	0	1	0			0	Independent	0	1.4	4.1	0.7	1.25	13.3	12.1492	6	A	0	192
143	70.6	1	1	4	No	170.2	51.3	17.71	0	0	0	1	0	0	0	1	0	1	0	0	0	0	0	1	0	0	0	0	0	0	0	0	1	0			0	Independent	0	1.06	3.3	0.7	1.13	12	8.35647	6	A	0	116
144	66.77	2	1	4	Yes	154.3	52.3	21.97	0	1	0	1	0	0	0	0ne	0	0	0	0	0	1	0	0	0	1	0	0	0	1	0	0	1	0			0	Independent	0	1.23	4	0.7	1.08	11.5	9.27309	6	A	0	231
145	45.13	2	1	5	Yes	172.8	118.4	39.65	0	0	0	0	0	0	0	0ne	0	0	0	0	0	0	0	0	0	0	0	0	0	0	0	0	1	0			0	Independent	0	0.6	3.5	0.6	1.18	14	8.28376	6	A	0	157
146	49.88	1	1	5	Yes	191	133.3	36.54	0	0	0	1	0	0	0	0ne	0	0	0	0	0	0	0	1	0	0	0	0	0	1	0	0	1	0			0	Independent	0	0.7	3.2	0.6	0.98	10.5	6.43	6	A	0	133
147	40.31	2	1	5	Yes	167.6	61.5	21.89	0	0	0	1	0	1	0	0ne	0	0	0	0	0	0	0	0	0	0	0	0	0	1	0	1	1	0			0	Independent	0	0.5	3.2	0.5	1.03	10.8	6.76106	6	A	1	96
148	65.5	2	1	6	Yes	158	83.7	33.53	0	1	0	0	0	0	0	0ne	0	0	0	0	0	1	0	0	0	0	0	0	0	1	0	0	1	0			0	Independent	0	0.79	2.9	1.2	1.2	12.8	9.16118	6	A	0	142
149	65.81	1	1	6	No	193	88.6	23.79	0	1	0	1	0	1	0	0ne	0	0	0	1	0	0	0	0	0	0	0	0	0	0	0	0	1	1			0	Independent	0	1.3	2.9	0.7	1.02	10.8	9.16262	6	A	1	121
150	57.2	1	2	6	yes	179	100.2	31.27	1	0	0	0	0	0	0	0ne	0	0	0	0	0	0	0	0	0	1	0	0	0	0	0	0	1	1			0	Independent	0	0.8	3.7	0.6	1.19	14.1	8.37828	6	A	0
151	61.84	2	1	6	Yes	154.9	58.3	24.3	0	1	0	0	0	0	0	0ne	0	0	0	0	0	0	0	0	0	0	0	0	0	1	0	0	1	0			0	Independent	0	1.06	3.2	0.7	1.14	11.9	8.45515	6	A	0	272
152	32.32	1	1	6	Yes	183	85	25.38	0	0	0	0	0	0	0	0ne	0	0	0	0	0	0	0	0	0	0	0	0	0	0	0	0	1	0			0	Independent	0	0.85	3	0.6	1.02	10.7	6.65179	6	A	0	514
153	55.96	2	1	6	yes	163	56	21.08	0	0	0	1	0	0	0	0ne	0	0	0	0	0	0	0	0	0	0	0	0	0	0	0	0	1	0			0	Independent	0	0.55	3.5	1.6	1.27	14.1	10.8836	6	A	0	563
154	60.4	1	1	6	yes	182.88	120.2	35.94	0	0	0	0	1	0	0	1	0	0	0	0	0	0	0	0	0	0	0	0	0	0	0	0	1	0			1	Totally Dependent	0	3.2	3.1	15.6	1.85	20.2	34.8361	6	A	0	112
155	41.13	1	1	8	No	162	44.7	17.03	1	1	0	1	0	0	0	0ne	0	0	0	0	0	0	0	0	1	1	0	0	0	0	0	0	0	0			0	Independent	0	1.81	3.1	0.5	0.88	9.3	12.1081	6	A	0	197
156	70.31	1	1	8	Yes	168	73.7	26.11	0	0	0	0	0	1	0	0ne	0	0	0	0	0	0	0	0	1	0	0	0	0	0	0	0	0	0			0	Independent	0	0.81	3.1	1.7	1.15	12.2	10.0011	6	A	0	365
157	68.83	2	1	7	yes	152.4	110.5	47.58	1	0	0	1	0	0	0	0ne	0	0	0	0	0	0	0	0	0	0	0	1	1	0	0	0	1	0			0	Independent	0	1.2	3.2	1.8	1.31	14.1	13.421	6	A	0	345
158	82.36	2	1	7	Yes	152	48	20.78	0	0	0	0	0	0	0	0ne	0	0	0	0	0	0	0	0	0	0	0	0	0	0	0	0	1	0			0	Independent	0	0.7	3.4	0.9	1.28	13.4	9.19483	6	A	0	183
159	57.56	2	1	7	Yes	165.1	89	32.65	1	0	0	1	0	0	0	0ne	0	0	0	0	0	0	0	0	1	1	0	0	0	0	0	0	0	0			0	Independent	0	0.88	3.4	0.4	1.1	13.5	7.49747	6	A	0	184
160	58.2	2	1	7	Yes	154.9	64	26.67	1	1	0	0	0	0	0	0ne	0	0	0	0	0	0	0	0	1	1	0	0	0	0	0	0	0	0			0	Independent	0	0.63	3	0.4	1.19	12.6	8.37828	6	A	0	349
161	36.57	2	1	7	Yes	167.6	46.9	16.7	0	1	0	0	0	0	0	0ne	0	0	0	0	0	0	0	0	0	0	0	0	0	0	0	0	1	0			0	Independent	0	0.5	3.7	0.4	1.17	12.6	8.18844	6	A	0	346
162	48.25	2	1	7	Yes	161	101.1	39	1	0	0	1	0	0	0	0ne	0	0	0	0	0	0	0	0	1	1	0	0	0	0	0	0	0	0			0	Independent	0	0.5	3.3	0.6	1.1		7.49747	6	A	0	366
163	81.17	1	1	7	Yes	175	93.2	30.43	0	0	0	1	0	0	0	0ne	0	0	0	0	0	0	0	0	1	0	0	0	0	1	0	0	0	0			0	Independent	0	0.98	3.1	0.8	1.32	14.7	9.53948	6	A	0	265
164	20.44	2	1	10	Yes	163.9	53.8	20.03	0	0	0	0	0	0	0	0ne	0	0	0	0	0	0	0	0	0	0	0	0	0	0	0	0	1	0			0	Independent	0	0.65	3.1	0.9	1.54	17.3	11.266	6	A	0	109
165	86.88	1	1	10	No	179	82.5	25.75	0	0	0	0	0	1	1	0ne	0	0	0	0	0	0	1	0	1	0	0	0	0	0	0	0	0	1			0	Independent	0	0.77	3.1	1.4	1.02	11.2	7.92365	6	A	0	92
166	66.85	1	1	10	yes	168	66.2	23.46	1	0	0	1	0	0	1	0ne	0	0	0	0	0	0	0	0	0	1	0	0	0	0	0	0	0	0			0	Independent	0	0.9	3.9	1.79	1.2	none	10.6728	6	A	0	197
167	84.58	1	2	10	Yes	182	94	28.38	0	0	0	1	0	0	0	0ne	0	0	0	0	0	0	0	0	1	0	0	0	0	1	0	0	0	0			0	Independent	0	0.99	3.6	0.9	1.26	10.7	9.01845	6	A	0	65
168	71.48	1	1	12	Yes	170.7	91	31.23	1	0	0	1	0	0	0	0ne	1	0	0	0	0	0	0	0	0	1	0	0	0	1	0	0	0	0			0	Independent	0	0.96	3.4	1	0.97	10.4	6.43	6	A	0	417
169	58.76	1	2	12	Yes	180	71.6	22.1	0	1	0	0	0	0	1	0ne	0	0	0	0	0	0	0	0	1	0	0	0	0	1	0	0	0	1			1	Independent	0	1.7	3.8	0.3	1.1	11.8	12.5756	6	A	0	26
170	47.49	2	2	12	Yes	152	67.1	29.04	0	0	0	1	0	0	0	0ne	0	0	0	0	0	0	0	0	0	0	0	0	0	0	0	0	0	0			0	Independent	0	0.99	3.4	0.4	1	none	6.43	6	A	0	66
171	86.74	2	1	12	Yes	157.5	78.2	31.52	1	0	0	1	0	0	0	0ne	0	1	0	0	0	0	0	0	0	1	0	0	0	0	0	0	0	0			0	Independent	0	0.84	3.2	0.6	1.71	none	12.4387	6	A	0	103
172	47.51	1	1	13	Yes	180.3	109.3	33.62	1	0	0	1	0	1	0	0ne	0	0	0	0	0	0	0	0	0	1	0	0	0	0	0	0	1	0			0	Independent	0	1.2	3.3	1.1	1.01	12.3	8.64653	6	A	1	177
173	70.53	2	1	13	Yes	163	54.5	20.51	0	0	0	1	0	0	0	0ne	0	0	0	0	0	0	0	0	0	0	0	0	0	0	0	0	0	0			0	Independent	0	1.45	3.5	0.5	1.28	14.3	12.7507	6	A	0	229
174	28.79	2	1	2	Yes	170	107	37.02	0	0	0	1	0	0	0	0ne	0	0	0	0	0	0	0	0	0	0	0	0	0	0	0	0	0	0	0		0	Independent	0	0.88	4	0.8	1	11	6.43	no cirr	A	0	130
175	58.11	2	1	2	Yes		94.7		0	0	0	1	0	0	0	0ne	0	0	0	0	0	0	0	0	0	0	0	0	0	0	0	0	0	0	0		0	Independent	0	1	3.5	0.8	0.93	11.6	6.43	no cirrhosis	A	0	86
176	62.07	1	1	3	Yes	180.3	128	39.37	1	0	0	1	0	0	0	0ne	0	0	0	0	0	0	0	0		1	0		0	0	0	0		0	No		0	Independent	0	0.69	3.8	0.3	1	12.1	6.43	no cirrhosis	A	0	210
177	71.76	2	1	3	Yes	162	75.3	28.69	0	0	0	0	0	0	0	0ne	0	0	0	1	0	0	1	1		0	0		0	0	0	0		0	No		0	Independent	0	0.84	3.9	0.5	0.96	10.5	6.43	no cirrhosis	A	0	39
178	46.36	1	1	3	Yes	180	110	33.95	0	1	0	0	0	0	0	0ne																		0			0	Independent	0	1.4	4.1	0.5	0.98		9.65004		A	1	60
179	71.3	2	3	3	Yes	153	58.8	25.12	0	0	0	0	0	1	0	0ne																		0			0	Independent	0	0.9	4	0.9	0.99		6.43	previous OTL	A	1	149
180	83.75	2	1	8	Yes	160	63	24.61	0	0	0	1	0	0	0	0ne	0	0	0	0	0	0	0	0	1	1	0	0	0	1	0	0	0	0	0		0	Independent	0	0.7	NO PREOP LABS	NO PREOP LABS	1	NO PREOP PT	#VALUE!	LABS UNAVAILABLE	A	0	170
181	70.16	1	1	3	Yes	182.9	110.5	33.03	0	0	0	0	0	0	0	0ne	0	0	0	0	0	0	0	0	0	0	0	0	0	0	0	0	1	0	0		1	Independent	0	1.1	3.7	1.2	1.14	12.4	9.49881		A	0	67
182	53.45	2	1	3	Yes	167.6	88	31.33	0	0	0	1	0	0	0	0ne	0	0	0	0	0	0	0	0		0	0		0	0	0	0		0	No		0	Independent	0	0.5	3.1	1	1.32	14.7	9.53948		A	0	224
183	67.39	1	2	3	Yes	180.3	76.2	23.44	1	0	0	1	0	0	0	0ne	0	0	0	0	0	0	0	0	0	1	0	0	0	1	0	0	1	0	0		1	Independent	0	1.38	3.2	0.7	1.06	11.7	10.165		A	0	135
184	69.2	2	2	2	Yes	162.6	86.8	32.83	0	0	0	1	0	0	0	0ne	0	0	0	0	0	0	0	0	1	0	0	0	0	0	0	0	0	0	0		0	Independent	0	1.15	3.6	0.8	1.25	13.9	10.2667		A	0	55
185	66.19	1	4	3	Yes	167.6	57	20.29	0	0	0	1	0	0	0	0ne	0	0	0	1	0	0	0	0		0	0		0	0	0	0		0	No		1	Independent	0	1.21	3.5	0.8	1.2	14.4	10.2962		A	0	109
186	37.02	2	1	3	yes	167	132.2	47.4	1	0	0	1	0	0	0	0ne	0	0	0	0	0	0	0	0		1	0		0	0	0	0		0	No		0	Independent	0	1.1	3.1	0.8	1.39	15	11.0303		A	0	218
187	62.56	2	1	2	Yes	160	84.4	32.97	1	0	0	1	0	0	0	0ne	0	0	0	0	0	0	0	0	0	1	0	0	0	0	0	0	1	0	0		0	Independent	0	0.87	4.1	2.5	1.15	12.3	11.4589		A	0	96
188	76.26	2	1	3	Yes	167.6	74.3	26.45	0	0	0	1	0	0	0	0ne	1	0	0	0	0	0	0	0	0	0	0	0	0	0	0	0	1	0	0		0	Independent	0	1.3	3.1	1.6	1.07	12.9	11.4752		A	0	102
189	50.42	1	1	3	No	182.9	78	23.32	0	1	0	1	0	0	0	0ne	0	0	0	0	0	1	0	0		0	0		0	0	0	0		0	No		1	Independent	0	0.99	3.4	1.5	1.42	15.9	11.89		A	0	49
190	52.21	2	1	3	Yes	162	91	34.67	1	0	0	1	0	0	0	0ne	0	1	0	0	0	0	0	0	1	1	0	0	0	0	0	0	0	0	0		0	Independent	0	0.7	3.9	0.7	1.64	18.2	11.9706		A	0	254
191	38.49	1	1	2	Yes	182	148.3	44.77	0	0	0	1	0	0	0	0ne	0	0	0	0	0	0	0	0	1	0	0	0	1	0	0	0	0	0	0		0	Independent	0	0.9			1.01	10.4	#VALUE!		A	0	59
192	68.7	2	1	2	Yes	160	71.6	27.97	0	0	0	1	0	0	0	0ne	0	0	0	0	0	0	0	0	0	0	0	0	0	0	0	0	0	0	0		0	Independent	0	0.7					#VALUE!		A	0	73
193	62.41	2	1	3	Yes	162	93	35.44	0	0	0	1	0	0	0	0ne																		0			0	Independent	0	0.63					#VALUE!		A		163
194	43.49	2	1	3	Yes	162	135.4	51.59	1	0	0	0	0	0	0	0ne																		0			0	Independent	0	0.71	4.1	0.9	1		6.43		A		437
195	71.36	1	1	2	Yes	174	74	24.44	0	1	0	0	0	0	0	0ne	0	0	1	0	0	1	0	1	0	0	0	0	0	1	0	0	1	0	0		0	Independent	0	1.24	3	0.7	1.47	16.5	12.8036		A	0	86
196	65.3	1	2	3	Yes	180.3	96.5	29.68	0	0	0	1	0	0	0	0ne	0	0	0	0	0	0	0	0	0	0	0	0	0	1	0	0	1	0	0		0	Independent	0	1.52	4.3	0.8	1.4	14.8	14.2055		A	0	109
197	75.99	1	1	3	Yes	178	64.4	20.33	0	0	0	0	0	0	0	0ne																		0			0	Independent	0	1.1					#VALUE!		A		191
198	62.25	2	1	5	Yes	175	59.5	19.43	0	0	0	0	0	0	0	0ne	0	0	0	0	0	0	0	0	0	0	0	0	0	0	0	0	1	0			0	Independent	0						6.43		A	0	129
199	47.72	2	1	10	Yes	160	105	41.02	0	0	0	0	0	0	0	0ne	0	0	0	0	0	0	0	0	1	0	0	0	0	0	0	0	0	0			0	Independent	0	0.66	none	none	none	none	#VALUE!		A	0	132
200	62.33	1	1	3	Yes	182	124.6	37.62	0	0	0	0	0	0	0	0ne	0	0	0	0	0	0	0	0		0	0		0	1	0	0		0	No		0	Independent	0	0.69	3.7	1.3	1.21	12.6	9.55668		A	0	179
201	66.28	2	1	3	No	154.9	53.7	22.38	0	1	0	1	0	1	0	0ne	0	0	0	0	0	0	0	0		0	0		0	0	0	0		0	No		1	Independent	0	1.68	3.3	1.7	1.12	11.9	14.6699		A	1	89
202	56	2	1	2	yes	165	60.8	22.3	0	0	0	0	0	0	0	0	0	0	0	0	0	0	0	0	0	0	0	0	0	0	0	0	1	0	No		0	Independent	0	0.78	2.5	1.7	1	none	8.43577	7	B	1
203	44	1	1	3	yes	167.6	97.7	34.7	0	0	0	1	0	0	0	0	0	0	0	0	0	0	0	0	0	0	0	0	0	0	0	0	1	0	No		0	Independent	0	1.08	3	1	1.33	14.1	10.3605	7	B	1
204		2	1	3	no	162.6	68.6	25.9468	0	0	0	0	0	0	0	0	0	0	0	0	0	0	0	0	0	0	0	0	0	0	0	0	1	0	no		1	Independent	0	0.78	2.8	1.7	1.4		12.2043	7	B	1
205	59.77	2	1	8	yes	162.6	45.8	17.32	1	1	0	0	0	0	1	0ne	0	0	0	0	0	0	0	0	1	1	0	0	0	1	0	0	1	0	0		0	Independent	0	1.6	2.3	1.3	1.04	12.6	12.3589	7	B	0	161
206	82.04	1	1	8	Yes	177.8	83.5	26.41	0	0	0	1	0	0	0	0ne	0	0	0	0	0	0	0	0	0	0	0	0	0	1	0	0	1	0	0		0	Independent	0	1.09	2.7	1.7	1.25	13.3	11.7597	7	B	0	88
207	25.42	2	2	8	Yes	175	55.4	18.09	0	0	0	0	0	0	0	0ne	0	0	0	0	0	0	0	0	0	0	0	0	0	1	0	0	1	0	0		0	Independent	0	0.67	2.4	0.7	1.18	14	8.28376	7	B	0	252
208	66.13	1	2	8	Yes	180	84.8	26.17	1	0	0	1	0	0	0	0ne	0	0	0	0	0	0	0	0	0	1	0	0	0	0	0	0	1	0	0		1	Independent	0	1.1	3.4	1	1	14.6	7.34212	7	B	0	234
209	60.08	1	1	3	Yes	175	68.4	22.33	1	0	0	1	0	0	0	0ne	0	0	0	0	0	0	0	1	0	1	0	0	0	0	0	0	1	0	No		1	Independent	0	0.79	3.2	0.4	1.1	12.1	7.49747	7	B	0	71
210	60.15	1	1	2	No	177.8	104.2	32.96	0	1	0	1	0	0	0	0ne	0	0	1	0	0	1	0	0		0	0		0	0	0	0		0	No		0	Independent	0	0.7	2.9	0.5	1.13	11.8	7.79884	7	B	0	106
211	63.16	1	1	2	Yes	177.8	94	29.73	0	0	0	1	0	0	0	0ne	0	0	0	0	0	0	0	0	0	0	0	0	0	0	0	0	1	0	No	3	0	Independent	0	0.64	4	0.4	1.18	12.4	8.28376	7	B	0	92
212	42.45	1	1	2	No	175.3	67.2	21.87	0	1	0	0	0	0	0	0ne	0	0	0	0	0	0	0	0	0	0	0	0	0	0	0	0	0	0	0		0	Independent	0	0.4	2.6	0.8	1.22	13.6	8.65713	7	B	0	43
213	41.08	2	1	3	yes	163	62.8	23.64	0	0	0	1	0	0	0	0ne	0	0	0	0	0	0	0	0		0	0		0	0	0	0		0	No		0	Independent	0	1.2	3.3	0.9	1.05	11.6	8.72127	7	B	0	120
214	59.58	2	1	2	Yes	158	107	42.86	1	0	0	1	0	0	0	0ne	0	0	0	0	0	0	0	0	0	1	0	0	0	0	0	0	1	0	no		0	Independent	0	0.83	3	1.3	0.9		7.42174	7	B	0	107
215	39.81	1	1	2	Yes	177.8	79.5	25.15	0	0	0	0	0	0	0	0ne	0	0	0	0	0	0	0	0	0	0	0	0	0	0	0	0	1	0	no		0	Independent	0	0.68	3.2	2.7	1.46		14.423	7	B	0	81
216	53.7	1	1	2	yes	180.31	110.8	34.08	0	0	0	0	0	0	1	0ne	0	0	0	0	0	0	0	0	0	0	0	0	0	0	0	0	0	0	no		0	Independent	0	0.8	1.9	1	1.41		10.2782	7	B	1	113
217	53.88	1	1	3	Yes	172	69.7	23.56	0	1	0	1	0	0	0	0ne	0	0	0	0	0	0	0	0	0	0	0	0	0	0	0	0	1	0	no		1	Independent	0	0.54	3.2	1.3	1.21		9.55668	7	B	0	47
218	61.66	2	1	3	Yes	165.1	50.9	18.67	0	1	0	0	0	0	0	0ne	0	0	0	0	0	0	0	0	0	0	0	0	0	0	1	0	1	0	no		1	Independent	0	1.4	3.4	0.8	1.1		10.7175	7	B	0	70
219	54.55	2	1	3	No	160	76.9	30.04	1	0	0	1	0	0	0	0ne	0	0	0	0	0	0	0	0	0	1	0	0	0	0	0	0	1	0	no		1	Independent	0	1.21	2.8	1.6	1.15		11.5962	7	B	0	25
220	58.76	1	1	3	yes	190	116.3	32.22	0	0	0	0	0	0	0	0ne	0	0	0	0	0	0	0	0	0	0	0	0	0	0	0	0	1	0	no		0	Independent	0	0.88	3.1	2.5	1.04		10.3329	7	B	0	105
221	25.09	1	1	3	Yes	188	76	21.5	0	0	0	0	0	0	0	0ne	0	0	0	0	0	0	0	0	0	0	0	0	0	0	0	0	1	0			0	Independent	0	0.79	4.9	9.7	1.32	14.7	18.1281	7	B	0	98
222	40.96	1	1	11	No	190.5	107	29.48	1	0	0	0	0	0	0	0ne	0	0	0	0	0	1	0	0	0	0	0	1	1	0	0	0	1	0			0	Unknown	0	0.67	3.1	2.4	1.6	18.1	15.0033	7	B	0	90
223	56.84	2	1	11	No	162	67.4	25.68	0	0	0	0	0	0	0	0ne	0	0	0	0	0	0	0	0	0	0	0	0	0	1	0	0	1	0			0	Independent	0	1.62	2.8	1.3	1.03	11	12.3696	7	B	1	129
224	30.2	2	1	4	No	165.1	90.9	33.35	0	0	0	0	0	0	0	0ne	0	0	0	0	0	0	0	0	0	0	0	1	0	0	0	0	1	0			0	Independent	0	0.52	2.9	0.3	None	none	#VALUE!	7	B	0	260
225	38.35	2	1	4	yes	168	65	23.03	0	1	0	0	0	0	0	0ne	0	0	0	0	0	0	0	1	0	1	0	0	0	0	0	0	1	0			0	Independent	0	0.8	2.3	0.8	1	10.1	6.43	7	B	0	316
226	32.42	2	1	5	yes	170.2	57.6	19.88	0	1	0	0	0	0	0	0ne	0	0	0	0	0	0	0	0	0	0	0	0	0	0	0	0	1	0			0	Independent	0	0.71	2.9	0.4	1.25	13.9	8.92921	7	B	0	157
227	73.74	1	1	2	Yes	177.8	92.9	29.39	0	0	0	1	0	0	0	0ne	0	0	0	0	0	1	1	0	0	0	0	0	0	1	0	0	1	0	No	7	0	Independent	0	0.74	2.8	3.8	1.47	15.3	15.7912	0	B	0	68
228	64.78	1	1	5	No	167.6	70.5	25.1	0	0	0	0	0	0	0	1	0	0	0	0	0	0	0	0	0	0	0	0	0	0	0	0	1	0			1	Independent	0	1.79	3	8.9	2.81	29.8	31.8367	7	B	0	57
229	72.85	2	1	6	No	170	98.5	34.08	0	0	1	1	0	0	0	1	0	0	0	0	0	1	0	0	1	0	0	0	0	0	0	0	0	1			0	Partially Dependent	0	1.78	1.4	0.7	1.34	14.3	15.2261	7	B	0	154
230	47.41	1	2	6	yes	175.3	61.3	19.95	0	1	0	1	0	0	0	1	0	0	0	0	0	0	0	0	0	1	0	0	0	0	0	0	1	0			0	Independent	0	0.54	2.4	0.3	1.41	15.3	10.2782	7	B	0	249
231	61.66	2	1	6	yes	160	91.6	35.78	0	0	0	1	0	0	0	0ne	0	0	0	0	0	0	0	0	0	0	0	0	0	0	0	0	1	0			0	Independent	0	1.1	2.9	0.9	0.97	11.9	7.34212	7	B	0	318
232	41.22	2	1	6	yes	159	75	29.67	0	1	0	0	0	1	1	0ne	0	0	0	0	0	0	0	0	0	0	0	0	0	0	0	0	1	0			0	Independent	0	0.46	1.6	0.3	1.41	15.5	10.2782	7	B	0	241
233	47.72	1	1	6	yes	178	123	38.82	1	0	0	1	0	1	0	1	0	0	0	0	0	0	0	0	0	1	0	0	0	0	0	0	1	0			0	Independent	0	0.9	2.6	1.5	1.32	15.3	11.0721	7	B	0	122
234	52.54	2	1	8	yes	156	118.9	48.86	0	0	0	1	0	0	0	0ne	0	0	0	1	0	0	0	0	0	0	0	0	0	0	0	0	1	0			0	Independent	0	0.62	2.9	1.8	1.26	13.4	11.2403	7	B	0	236
235	75.5	2	1	7	yes	162	84.2	32.08	0	0	0	0	0	0	0	0ne	0	0	0	0	0	0	0	0	0	0	0	0	0	0	0	0	1	0			0	Independent	0	1.03	2.8	1.7	1.21	13.4	10.8536	7	B	0	383
236	55.55	2	1	7	yes	170	90.3	31.25	0	0	0	0	0	0	0	0ne	0	0	0	0	0	0	0	0	0	0	0	0	0	0	0	0	1	0			0	Independent	0	0.72	3.4	1.9	1.16	12.1	10.5185	7	B	0	250
237	82.83	2	1	7	yes	170.2	56.9	19.64	1	0	0	1	0	0	0	0ne	0	0	0	0	0	0	0	0	0	0	0	0	0	0	0	0	0	0			0	Independent	0	0.8	3.2	0.7	1.24	13.4	8.83925	7	B	0	409
238	63.05	1	1	7	Yes	180	95	29.32	1	1	0	1	0	0	0	0ne	0	0	0	0	0	0	0	0	0	0	0	0	0	0	0	0	1	0			0	Independent	0	1.31	3	1.1			9.37443	7	B	0	286
239	51.39	2	1	10	No	170.2	51.9	17.92	0	0	0	0	0	0	0	0ne	0	0	0	0	0	0	0	0	0	0	0	0	0	1	0	0	0	0			0	Independent	0	0.43	3.5	0.7	1.4	15.7	10.1985	7	B	0	41
240	33.95	1	1	10	No	182.9	80.5	24.06	0	1	0	0	0	0	0	0ne	0	0	0	0	0	0	0	0	1	0	0	0	0	0	0	0	0	0			0	Independent	0	0.74	2.2	1.1	1.81	20.6	13.4355	7	B	0	165
241	59.37	2	1	10	yes	162.6	115.5	43.69	0	0	0	0	0	0	0	0ne	0	0	0	0	0	0	0	0	1	0	0	0	0	1	0	0	0	1			0	Independent	0	0.9	2.5	0.7	1.18	14	8.28376	7	B	0	124
242	67.68	1	1	12	yes	178	99	31.25	0	0	0	1	0	0	0	0ne	0	0	0	0	0	0	0	0	0	0	0	0	0	1	0	0	0	1			1	Independent	0	1	2.7	0.5	1.14	13.6	7.89752	7	B	0	618
243	50.72	1	2	12	No	185.2	87.6	25.54	0	1	0	1	0	0	0	0ne	0	0	0	0	0	0	0	0	0	0	0	1	0	0	0	0	1	0			0	Independent	1	7.49	2.3	1	1.41	15.7	23.545	7	B	0	71
244	68.62	1	1	12	Yes	178	126	39.77	1	0	0	1	0	0	0	0ne	1	0	0	0	0	1	0	0	0	1	0	0	0	1	0	0	1	0			0	Independent	0	1	2.9	0.9	1.13	12.1	7.79884	7	B	0	182
245	55.29	1	2	12	Yes	185	110	32.14	1	0	0	1	0	0	0	0ne	0	0	0	0	0	0	0	0	0	1	0	1	0	0	0	0	1	0			1	Independent	0	1.4	2.9	0.5	1.06	12.8	10.3027	7	B	0	38
246	54.65	1	1	12	Yes	177.8	93.2	29.48	0	0	0	0	0	0	0	0ne	0	0	0	0	0	0	0	0	1	0	0	0	0	0	0	0	0	0			0	Independent	0	0.8	3.5	1	3.19	35.4	19.4222	7	B	0	64
247	73	2	1	11	NO	167	67.6	24.1	0	0	0	0	0	0	0	0	0	0	0	0	0	0	0	0	0	0	0	0	0	1	0	0	1	0	No		1	Independent	0	1.36	3.9	0.3	3.01	31.9	21.7144	8	B	1
248	61	1	AA	11	NO	180	95.5	29.5	1	0	0	1	0	0	0	0	0	0	0	0	0	y	0	0	0	0	0	1	1	1	0	0	1	0	No		0	Independent	1	13.53	3.3	1	1.02	none	19.9186	8	B	1
249	66	1	1	9	NO	178	87.4	27.6	0	1	0	0	0	1	0	0	0	0	0	0	0	0	0	0	0	0	0	0	0	1	0	0	1	0	No		0	Independent	0	0.68	3.2	4.4	1.25	13.2	14.5297	8	B	1
250	64.02	1	1	8	yes	175.3	57.6	18.74	0	0	0	1	0	0	1	0ne	0	0	0	0	0	0	0	0	0	0	0	0	0	1	0	0	1	0	0		0	Independent	0	0.82	3.5	0.6	2.2	NO PREOP PT	15.2607	8	B	0	355
251	77.1	2	1	2	Yes	167	64	22.95	0	0	0	1	0	0	0	0ne	0	0	0	0	0	1	1	0	1	0	0	0	0	0	0	0	0	1	0		0	Independent	0	0.88	2.3	1.1	1.1	13.6	7.85775	8	B	0	81
252	54.4	2	1	2	Yes	162	78.7	29.99	0	0	0	1	0	0	0	0ne	0	0	0	0	0	0	0	0	0	0	0	0	0	0	0	0	1	0	0		0	Independent	0	0.7	2.9	0.82	1.2	13.4	8.472	8	B	0	39
253	50.11	1	1	3	Yes	178	141.5	44.66	0	0	0	0	0	0	0	0ne																		0			0	Independent	0	0.57	2.5	1.4	1.1		8.76934	8	B		257
254	56.01	2	1	3	Yes	64	71.1	26.91	0	0	0	0	0	0	0	0ne	0	0	0	0	0	0	0	0		0	0		0	0	0	0		0	No		1	Independent	0	0.5	2.1	0.7	1.24	14.5	8.83925	8	B	1	95
255	49.16	1	1	2	No	190.5	107.6	29.65	0	0	0	1	0	1	0	0ne	1	0	0	0	0	0	0	0	0	0	0	1	1	0	0	0	0	0	0		0	Independent	0	1.04	2.6	0.9	1.23	13.1	9.1239	8	B	0	142
256	62.23	1	1	2	No	175	103.2	33.7	1	0	0	1	0	0	0	0ne	0	0	0	0	0	0	0	0	0	1	0	0	0	0	0	0	1	0	no		0	Independent	0	0.92	4.2	4.3	1.92		19.2496	8	B	1	52
257	65.21	2	1	2	yes	157.5	35.6	14.35	0	1	0	0	0	0	0	0ne	1	0	0	0	0	1	0	0	0	0	0	0	0	1	0	0	1	0	no		0	Independent	0	0.6	2.3	0.8	1.4		10.1985	8	B	0	148
258	74.58	2	1	2	yes	170	72.3	25.02	1	0	0	1	0	0	0	0ne	0	0	0	0	0	0	0	0	0	1	0	0	0	0	0	0	1	0	no		1	Independent	0	1	3.1	1.8	1.2		10.6938	8	B	0	103
259	43.36	1	1	2	No	175.6	93.9	30.45	0	1	0	0	0	0	0	0ne	0	0	0	0	0	0	0	0	0	0	0	0	0	0	0	0	1	0	no		0	Independent	0	0.98	2.7	0.6	1.16		8.0923	8	B	0	103
260	41.99	2	1	2	yes	153	59	25.2	1	0	0	0	0	0	0	0ne	0	0	0	0	0	0	0	0	0	1	0	0	0	0	0	0	1	0	no		0	Independent	0	0.56	2.9	2.1	1.3		12.173	8	B	1	57
261	60.22	2	1	3	yes	154.94	46.8	19.49	0	0	0	0	0	0	0	0ne	0	0	0	0	0	0	0	0	0	0	0	0	0	0	0	0	1	0	no		1	Independent	0	0.96	3.5	1.4	1.51		12.3175	8	B	0	59
262	46.16	2	1	3	No	165.1	89.9	32.98	0	1	0	0	0	0	0	0ne	0	0	0	0	0	0	0	0	0	0	0	0	0	0	0	0	1	0	no		0	Independent	0	0.52	3	0.8	1.29		9.28199	8	B	0	44
263	47.55	2	1	3	No	164	93.5	34.76	0	1	0	0	0	0	0	0ne	0	0	0	0	0	0	0	0	0	0	0	0	0	0	0	0	1	0	no		0	Independent	0	0.75	2.8	0.6	1.31		9.4543	8	B	0	56
264	33.85	1	1	11	yes	180.3	83.9	25.81	0	0	0	0	0	0	0	0ne	0	0	0	0	0	0	0	0	0	0	0	0	0	1	0	0	1	0			0	Independent	0	0.82	2.5	0.6	1.02	11.2	6.65179	8	B	1	104
265	63.84	2	1	4	yes	149.9	90.7	40.36	0	0	0	0	0	0	0	0ne	0	0	0	0	0	0	0	0	0	0	0	0	0	0	0	0	1	0			0	Independent	0	0.48	2.9	1.2	1.13	11.8	8.48801	8	B	0	347
266	84.39	1	4	4	yes	162.6	75.9	28.71	1	0	0	1	0	0	0	0ne	0	0	0	0	0	0	0	0	0	0	0	0	0	1	0	0	1	0			1	Independent	0	1.03	3.3	1	1.21	13.4	8.84783	8	B	0	255
267	51.85	1	1	6	No	182.88	100.7	30.11	0	0	0	0	0	0	0	0ne	0	0	0	0	0	0	0	0	0	1	0	0	0	1	0	0	1	0			0	Independent	0	1.28	2.9	2.5	1.11	12.3	13.4249	8	B	0	323
268	59.33	1	1	6	yes	180.3	64.6	19.87	0	0	0	0	0	0	0	0ne	0	0	0	0	0	1	0	1	0	0	0	0	0	1	0	0	1	0			1	Independent	0	1.1	2.9	2	1.38	15.9	13.5695	8	B	0	172
269	44.98	1	1	6	yes	175	69.2	22.6	0	0	0	0	0	0	1	0ne	0	0	0	0	0	0	0	0	0	1	0	0	0	0	0	0	1	1			0	Unknown	0	0.49	2.4	1	1.19	13.2	8.37828	8	B	0	270
270	36.08	1	1	7	yes				0	1	1	0	0	0	0	1	0	1	0	0	0	0	0	0	0	0	0	0	0	0	0	0	1	0			0	Totally Dependent	0	0.8	2.4	0.7	1.3	15.1	9.36848	8	B	0	228
271	32.78	2	1	7	yes	152	43.3	18.74	0	1	0	0	0	0	0	0ne	0	0	0	0	0	0	0	0	0	1	0	0	0	0	0	0	1	0			0	Independent	0	0.4	2.1	1	1.01	12.3	6.54144	8	B	0	248
272	53.03	2	1	7	yes	170.2	52.2	18.02	0	1	0	0	0	0	1	0ne	0	0	0	0	0	0	0	0	1	1	0	0	0	0	0	0	0	0			0	Independent	0	0.76	2.9	0.4	0.94	9.9	6.43	8	B	0	594
273	66.22	2	1	10	yes	152	90.7	39.26	1	0	0	1	0	0	0	1	0	0	0	0	0	0	0	0	0	1	0	0	0	0	0	0	1	1			1	Independent	0	0.8	1.8	0.6	1.33	14.4	9.624	8	B	0	64
274	76.37	1	1	10	Yes	175	96.5	31.51	0	0	0	1	0	0	0	0ne	0	0	0	0	0	0	0	0	0	0	0	0	0	0	0	0	0	0			1	Independent	0	0.88	3.5	3.5	1.16	12.9	12.8277	8	B	0	66
275	59.01	2	1	10	No	165	79.8	29.31	0	1	0	1	0	0	0	0ne	0	0	0	0	0	0	0	0	0	0	0	0	0	1	0	0	1	1			1	Unknown	0	0.76	2.1	1.6	1.29	13.7	11.0586	8	B	0	113
276	57.15	1	1	12	yes	175.3	86	27.99	0	0	0	1	0	0	1	0ne	0	0	0	0	0	0	0	0	1	0	0	1	0	0	0	0	0	0			0	Independent	0	1.46	2.4	0.6	1.17	12.9	11.8101	8	B	1	80
277	56.47	1	1	13	yes	182.9	72.1	21.55	0	1	0	0	0	1	0	0ne	0	0	0	0	0	0	0	0	0	0	0	0	0	1			1	1			0	Independent	0	0.8	2.3	1	1.07	12.9	7.18778	8	B	1	304
278	41	1	1	5	yes	176	97.4	31.4	0	0	0	0	0	0	0	0	0	0	0	0	0	0	0	0	0	0	0	0	0	0	0	0	1	0	No		0	Independent	0	1.47	2.6	1.2	1	10.7	10.8061	9	B	1
279	53	1	1	3	YES	175	75.1	24.4	0	0	0	0	0	0	0	0	0	0	0	0	0	0	0	0	0	0	0	0	0	1	0	0	1	0	No		0	Independent	0	0.7	2.9	1.6	1.35	14.3	11.5678	9	B	1
280	48	1	1	3	no	182.9	67.7	20.7	0	0	0	0	0	0	1	0	0	0	0	0	0	0	0	0	0	0	0	0	0	0	0	0	1	0	No		1	Independent	0	1	3.1	20.3	1.57	16.6	22.8622	9	B	1
281	32	2	1	7	no	152.4	45.9	19.8	0	0	0	0	0	0	0	1	0	0	0	0	0	0	0	0	0	0	0	0	0	0	0	0	1	0	No		0	Dependent	0	0.4	2.7	21	1.15	1.2	19.5036	9	B	0
282	64	1	1	11	NO	180.3	102.3	31.5	0	0	0	0	0	0	0	0	0	0	0	0	0	0	0	0	0	0	0	0	0	1	0	0	1	0	No		1	Independent	0	0.92	3.4	1.4	1.18	12.6	9.55563	9	B	1
283	64	1	1	11	NO	180	109	33.6	0	0	0	0	0	0	0	0	0	0	0	0	0	0	0	0	0	0	0	0	0	1	0	0	1	0	No		1	Independent	0	0.92	3.4	1.4	1.18	12.6	9.55563	9	B	1
284	65.69	1	1	8	yes	180	93.1	28.73	0	0	0	1	0	0	0	0ne	1	0	0	0	0	0	0	0	0	1	0	0	0	1	0	0	1	0	0		0	Independent	0	1	2.1	3.7	1.14	12.2	12.843	9	B	0	618
285	51.7	1	1	2	No	180	84.4	26.05	0	1	0	0	0	0	0	0ne	0	0	0	0	0	0	0	0	0	0	0	0	0	0	0	0	1	0	no		1	Independent	0	0.42	1.9	0.5	1.54	17.3	11.266	9	B	0	98
286	54.69	1	1	2	No	170.2	120.2	41.49	0	0	0	1	0	0	0	0ne	0	0	0	0	0	0	0	0	1	0	0	0	0	0	0	0	0	0	no		0	Independent	0	1.01	2.8	8	1.16		16.0478	9	B	0	175
287	72.63	1	1	3	No	180.3	83.8	25.78	0	0	0	0	0	0	0	0ne	0	0	0	0	0	0	0	0	0	0	0	0	0	0	0	0	1	0	no		1	Independent	0	1	2.5	1.7	1.48		12.8266	9	B	1	53
288	69.52	2	1	3	No	167	52.2	18.72	0	0	0	0	0	0	0	0ne	0	0	0	0	0	0	0	0	0	0	0	0	0	0	0	0	1	0	no		0	Independent	0	0.77	4	6.4	1.21		15.5818	9	B	1	40
289	37.44	1	1	3	No	188	88.4	25.01	0	1	0	1	0	0	0	0ne	0	0	0	0	0	0	0	0	0	0	0	0	0	1	0	0	1	0	no		0	Independent	0	0.58	3.4	1.3	1.56		12.4022	9	B	0	73
290	47.9	2	1	4	No	162.56	97.6	36.93	0	0	0	1	0	0	0	1	0	0	0	0	0	0	0	1	0	0	o0	1	1	0	0	0	1	0			0	Independent	0	3.75	2.6	2.4	1.38	14.4	25.9958	9	B	0	81
291	53.48	1	1	1	yes	177	90.1	28.76	0	1	0	1	0	0	0	1	0	0	0	0	0	0	0	0	0	0	0	0	0	0	0	0	1	0			0	Independent	0	0.9	2.3	2.5	1.29	15	12.7456	9	B	0	50
292	59.15	1	1	7	Yes	182.9	115.4	34.5	1	1	0	1	0	0	0	0ne	0	0	0	0	0	0	0	0	1	1	0	0	0	0	0	0	0	0			0	Independent	0	0.95	2.9	3.6	0.96	10.5	11.2719	9	B	0	347
293	54.32	1	1	7	Yes	182	128	38.64	1	0	0	1	0	0	0	0ne	0	0	0	0	0	0	0	0	1	1	0	0	0	1	0	0	0	0			0	Independent	0	0.58	3	3.9	1.11	12.3	12.7433	9	B	0	372
294	65.81	1	1	10	No	185.4	100.4	29.21	0	0	0	1	0	0	0	0ne	0	0	0	0	0	0	0	0	0	0	0	0	0	0	0	1	1	1			0	Independent	0	0.82	2	0.8	1.27	13.5	9.10699	9	B	0	67
295	46.89	2	1	3	Yes	160	66.1	25.82	1	1	0	0	0	0	0	0ne	0	0	0	0	0	0	0	0		1	0		0	0	0	0		0	No		0	Independent	0	0.53	2.1	0.6	1.3	15.2	9.36848		B	0	259
296	37.78	2	1	3	Yes	172.7	131.2	43.99	1	0	0	1	0	0	0	0ne	0	0	0	0	0	0	0	1	0	0	0	0	1	0	0	0	1	0	0		0	Independent	0	0.93	2.7	0.6	1.3	15.1	9.36848		B	0	195
297	69.12	2	1	2	No	170	102.3	35.4	1	0	0	1	0	0	0	0ne	0	0	0	0	0	0	0	0	0	1	0	0	0	0	0	0	1	0	0		0	Independent	0	1	2.9	0.8	1.33	14.8	9.624		B	0	75
298	58	1	1	2	Yes	170.2	82.6	28.51	0	1	0	0	0	0	0	0ne	1	0	0	0	0	1	0	0	0	0	0	0	0	0	0	0	1	0	0		0	Independent	0	0.9	3.1	1.6	1.17	12.4	9.96506		B	0	76
299	49.9	2	1	2	Yes	157.5	68.9	27.78	0	1	0	0	0	0	0	0ne	0	0	0	0	0	1	1	0	0	0	0	0	0	0	0	0	1	0	0		0	Independent	0	0.49	3.6	2.1	1.1	12.7	10.302		B	0	131
300	47.19	1	1	3	No	193	79	21.21	1	0	0	1	0	0	0	0ne	0	0	0	0	0	0	0	0		1	0		0	0	0	0		0	No		0	Independent	0	0.95	4	2.7	1.09	11.6	11.1497		B	0	58
301	53.13	1	2	3	yes	174	84	27.74	0	0	0	0	0	0	0	0ne																		0			0	Independent	0	1.27	2.9	1.5	1.09		11.2152		B		158
302	44.02	2	1	3	yes	147	47	21.75	0	0	0	0	0	0	0	0ne	0	0	0	0	0	0	0	0		0	0		0	0	0	0		0	No		0	Independent	0	0.7	2.8	0.8	1.65	18.3	12.0387		B	0	83
303	65.98	1	1	3	yes	178	112	35.35	0	0	0	1	0	0	0	0ne	0	0	0	0	0	0	0	1	0	0	0	0	0	0	0	0	1	0	0		0	Independent	0	0.83	3.6	2.3	1.29	13.3	12.4304		B	1	91
304	52.73	1	1	3	yes	165.1	72.8	26.71	1	0	0	0	0	0	0	0ne	0	0	0	0	0	0	0	0		1	0		0	0	0	0		0	No		1	Independent	0	0.8	2.7	1.5	1.5	16.9	12.5039		B	1	34
305	67.08	1	2	3	yes	180	77.5	23.92	1	0	0	1	0	0	0	0ne																		0			1	Unknown	0	1.26	2.6	1.6	1.21		12.5533		B		83
306	53.55	1	1	3	Yes	167	99	35.5	0	1	0	0	0	0	0	0ne	0	0	0	0	0	1	0	0	0	0	0	0	0	0	0	0	1	0	0		1	Independent	0	1.23	3.1	1.7	1.22	12.9	12.644		B	1	60
307	61.1	1	1	3	Yes	188	84.2	23.82	0	1	0	0	0	0	0	0ne	0	0	0	0	0	1	0	0		0	0		0	1	0	0		0	No		0	Independent	0	0.92	2.8	2.5	1.5	15.9	14.4348		B	0	84
308	58.67	1	1	3	No	177.8	70.6	22.33	0	0	0	1	0	0	0	0ne	0	0	0	0	0	0	0	0	0	0	0	0	0	0	0	0	1	0	0		1	Independent	0	0.98	3.3	2.6	1.55	17.4	14.9503		B	0	45
309	66.33	1	1	3	Yes	177.8	87.4	27.65	0	0	0	0	0	0	0	0ne	0	0	0	0	0	0	0	0	0	0	0	0	0	0	0	0	1	0	0		1	Partially Dependent	0	1.62	4.3	2.1	1.17	12.4	15.6098		B	0	28
310	61.95	2	1	3	Yes	158	100.5	40.26	1	0	0	0	0	0	0	0ne	0	1	0	0	0	0	0	0		1	0		0	1	0	0		0	No		0	Independent	0	1.95	3.3	0.4	1.48	15.7	17.212		B	0	203
311	75.05	1	1	3	Yes	185.4	94.6	27.52	0	0	0	1	0	0	0	0ne	0	0	0	0	0	0	0	0	0	0	0	1	0	0	0	0	0	0	0		0	Independent	1	7.3	3.1	0.9	0.93	11.5	19.6968		B	0	101
312	54.04	1	1	3	No	172.7	98.3	32.96	0	0	0	0	0	0	0	0ne	0	0	0	0	0	0	0	0		0	0		0	0	0	0		0	No		1	Independent	0	0.6	3	5.3	1.9	20.1	19.9227		B	1	105
313	44.28	2	1	3	Yes	160	54.6	21.33	0	0	0	0	0	0	0	0ne	1	0	0	0	0	0	0	0	0	0	0	1	0	0	0	0	1	0	0		0	Independent	1	8	2.9	0.8	1.03	11	20.0279		B	0	62
314	47.81	1	2	3	Yes	177.8	88.9	28.12	0	0	0	0	0	0	0	0ne	0	0	0	0	0	0	0	0		0	0	1	0	0	0	0		0	No		1	Independent	1	6.85	3.4	0.8	1.43	15.2	23.7028		B	0	208
315	46.81	1	1	3	yes	177.8	115.5	36.54	0	1	0	0	0	0	0	0ne																		0			0	Independent	0	1.5	2.6	0.5	1		10.3103		B	1	215
316	38.76	1	1	10	yes	173	57.8	19.31	0	0	0	0	0	0	1	0ne	0	0	0	0	0	0	0	0	0	0	0	0	0	0	0	0	0	0			0	Independent	0	1.9	1.5	1.2	0.97	11.9	13.2617		B	1	38
317	58	2	3	3	NO	160	83	32.4219	0	0	0	1	1	0	0	0	0	0	0	0	0	0	0	0	0	0	0	0	0	0	0	0	1	0	No	4	1	Independent	0	1.94	2.7	2	1.25	13.2	17.8912	10	C	1	46
318	74	1	1	3	no	182	74.9	22.7	1	0	0	0	0	0	0	0	0	1	0	0	0	0	0	0	0	0	0	1	1	0	0	0	1	0	no		1	Independent	0	2.94	4.2	1.4	2.05	21.7	26.0621	10	C	1
319	23	2	1	9	no	165.1	75.7	27.8	0	0	1	0	1	0	0	1	0	0	0	0	0	0	0	0	0	0	0	0	0	0	0	0	1	0	No		1	Dependent	1	2.44	3.5	8.5	1.73	18.3	29.1948	10	C	1
320	57	2	1	2	NO	157	93.4	37.9	0	0	0	0	1	1	0	0	0	0	0	0	0	0	1	0	0	0	0	1	0	0	0	0	1	0	No		1	Independent	0	1.78	2.7	3	1.42	15.3	20.0283	10	C	1
321	64	2	1	3	no	162	67	25.5	0	0	0	0	0	0	0	0	0	0	0	0	0	0	0	0	0	0	0	0	0	0	0	0	1	0	No		1	Independent	0	1.21	3.4	1.9	1.64	17.4	16.221	10	C	1
322	33	2	1	3	no	162	86.6	33	0	0	0	0	0	1	1	0	0	0	0	0	0	0	0	0	0	0	0	0	0	0	0	0	1	0	No		1	Independent	0	0.71	2.4	1.1	1.6	17.9	12.0543	10	C	1
323		1	1	3	no	175	105.1	34.3	1	0	0	1	0	0	0	0	0	0	0	0	0	0	0	0	0	1	0	0	0	0	0	0	1	0	no		0	independent	0	0.89	2.6	1.1	2.17	24.7	15.4672	10	C	1
324	52.49	1	1	3	No	172	74.4	25.15	0	0	0	0	0	0	0	0ne	0	0	0	0	0	0	0	0	0	0	0	0	0	0	0	0	1	0	no		1	Independent	0	0.7	2.4	2	1.36		12.4939	10	C	0	27
325	51.01	1	1	3	Yes	175.3	65.8	21.41	0	1	0	0	0	0	0	0ne	0	0	0	0	0	0	0	0	0	0	0	0	0	0	0	0	1	0	no		0	Independent	0	0.71	2.5	4.4	1.75		18.2982	10	C	0	63
326	65.81	1	1	3	No	177.8	85.9	27.17	0	1	0	0	0	0	0	0ne	1	0	0	0	0	0	0	0	0	0	0	0	0	0	0	0	1	0	no		1	Unknown	0	1.18	2	1.5	1.16		11.2089	10	C	0	50
327	57.83	2	1	3	No	170.2	120	41.42	0	0	0	0	0	0	0	0ne	0	0	0	0	0	0	0	0	0	0	0	0	0	0	0	0	1	0	no		1	Independent	0	0.94	3.6	3.8	2.18		20.2047	10	C	0	40
328	53.49	1	1	3	No	172.7	110.4	37.02	0	0	0	0	0	0	0	0ne	0	0	0	0	0	0	0	0	0	0	0	0	0	0	0	0	1	0	no		1	Independent	0	0.61	2.2	4.4	1.1		13.0979	10	C	1	47
329	61.82	1	1	7	yes	177.8	101.2	32.01	1	1	0	1	0	1	0	0ne																		0			0	Partially Dependent	0	1.5	2.2	9.2	1.25		21.1981	10	C		286
330	61.15	2	1	7	yes	167.6	98.8	35.17	1	0	0	1	0	0	1	0ne	0	0	0	0	0	0	0	0	1	1	0	0	0	0	0	0	0	0			0	Independent	0	0.8	3	5.5	1.27	14.9	15.5509	10	C	0	563
331	72.57	2	4	10	yes	157.5	142.7	57.53	1	0	1	1	0	0	1	1	0	0	0	1	0	0	0	0	0	1	0	0	0	1	0	0	1	0			0	Totally Dependent	0	0.6	1.1	1.2	1.49	16.9	11.5855	10	C	0	95
332	52.93	1	1	12	yes	185	71.2	20.8	0	1	0	0	0	0	0	0ne	0	0	0	0	0	0	0	0	0	0	0	0	0	0	0	0	1	0			1	Independent	0	0.6	2.5	2.4	1.56	16.9	14.7198	10	C	0	49
333	61.13	2	1	12	yes	168	56.3	19.95	0	0	0	0	0	0	1	0ne	0	0	0	0	0	0	0	0	0	0	0	0	0	0	0	0	1	0			0	Partially Dependent	0	0.5	1.7	5.4	1.09	13.1	13.7698	10	C	1	41
334	66	1	1	3	no	180.3	77.2	23.7	1	0	0	0	0	0	1	0	0	0	0	0	0	0	0	0	0	0	0	0	0	0	0	0	1	0	No		1	Independent	0	4.54	4	3.5	1.92	20.3	31.7383	11	C	0
335	57.63	2	1	3	No	152	82.5	35.71	0	1	0	1	0	0	0	0ne	0	0	0	0	0	0	0	0	0	0	0	0	0	0	0	0	1	0	no		1	Independent	0	1.12	2.5	2	1.78		16.5927	11	C	0	67
336	49.05	1	1	3	No	170	64.9	22.46	0	1	0	0	0	0	0	0ne	0	0	0	0	0	0	0	0	0	0	0	0	0	0	0	0	1	0	no		1	Independent	0	0.5	2.7	5	1.76		18.8452	11	C	1	42
337	66.87	1	1	3	No	180.3	77.2	23.75	1	0	0	1	0	0	0	0ne	0	0	0	0	0	0	0	0	0	1	0	1	0	0	0	0	1	0	no		1	Independent	0	4.52	4	3.5	1.92		31.7383	11	C	0	27
338	66.88	1	1	3	yes	185	83.3	24.34	1	0	0	0	0	0	0	0ne	0	0	0	0	0	0	0	0	0	1	0	0	0	0	0	0	1	0	no		1	Independent	0	1.36	1.9	2.1	1.41		16.0254	11	c	0	45
339	52	1	2	5	NO	172	68.5	23.1	0	0	0	1	1	0	0	0	0	0	0	1	0	0	0	0	0	0	0	1	0	0	0	0	1	0	No		1	Independent	0	3.25	1.7	2.3	2.06	21.7	28.9524	12	C	1
340	26	2	2	6	NO	195	101.8	26.8	0	1	0	0	1	0	0	1	0	0	0	0	0	0	0	0	0	0	0	1	0	0	0	0	1	0	No		0	Independent	1	5.5	1.2	4.3	2.05	23.4	33.2502	12	C	1
341	51	2	1	11	NO	167.6	71.9	25.6	0	0	0	0	0	0	0	0	0	0	0	0	0	0	0	0	0	0	0	0	0	0	0	0	1	0	No		1	Independent	0	0.54	2.7	5.1	1.66	18.7	18.2649	12	C	1
342	43.05	2	2	3	No	162	69.5	26.48	0	0	0	0	0	0	0	1	0	0	0	0	0	0	0	0	0	0	0	0	0	0	0	0	1	0	no		1	Independent	0	3.1	3.1	7.8	2.77		36.4332	12	C	1	59
343	69.43	1	1	11	yes	177.8	80.8	25.56	0	0	0	1	1	0	1	0ne	0	0	0	0	0	0	0	0	0	0	0	1	0	0	0	0	1	0			1	Independent	0	2.91	1.7	5	1.24	13.8	25.1451	12	C	0	163
344	59	1	2	3	no	185.4	77	22.4	0	1	0	0	0	0	0	0	0	0	0	0	0	0	0	1	0	0	0	0	0	0	0	0	1	0	no		1	INdependent	0	0.76	2.6	3.9	1.32	14.5	14.684	13	C	1
345	54.75	1	1	3	No	170.2	62.1	21.44	0	1	0	0	0	0	0	0ne	0	0	0	0	0	0	0	0	0	0	0	1	1	0	0	0	1	0	no		1	Independent	1	4.89	3.2	7.5	1.93		34.6774	13	C	0	22
346	52.66	1	1	3	yes	182	102.7	31	0	1	0	1	0	0	0	0ne	0	0	0	0	0	0	0	0	0	0	0	0	0	0	0	0	1	0	no		1	Independent	0	1.2	4.1	3.6	2.01		20.8359	14	C	1	37
347	40.48	2	1	11	yes	174	63.5	20.97	0	0	0	0	0	0	0	0ne	0	0	0	0	0	0	0	0	0	0	0	0	0	0	0	0	1	0			0	Independent	0	0.18	2.4	4.6	4.81	56.5	29.7903	14	C	1	85
348	45.65	1	1	4	yes	177.8	95.4	30.18	0	0	1	1	0	0	0	0ne	0	0	0	0	0	0	0	1	0	0	0	0	0	1	0	0	1	0			1	Totally Dependent	1	1.1	3.6	16	2.31	36.9	27.1997	14	C	0	96
349	54.96	1	1	10	yes	188	143	40.46	0	0	1	1	1	0	0	1	0	0	0	0	0	0	0	0	0	0	0	1	0	0	0	0	1	0			1	Totally Dependent	1	1.61	3.4	26	2.08	23.6	31.5057	14	C	0	88
350	56.33	1	1	2	Yes	177.8	118.2	37.39	0	1	0	0	0	0	1	0ne	0	1	0	0	1	1	0	0	0	0	0	0	0	0	0	0	1	0	0		0	Independent	0	0.67	2.2	1.9	1.07	11.8	9.61398		C	0	99
351	65.56	1	1	3	Yes	178	87.5	27.62	0	0	0	1	0	0	0	0ne	0	0	0	0	0	0	0	0		0	0		0	0	0	0		0	No		1	Independent	0	1.2	2.9	1.3	1.32	15.3	12.276		C	0	52
352	47.1	2	1	3	No	142.2	55.1	27.25	0	0	0	0	0	0	0	1	0	0	0	0	0	0	0	0	0	0	0	0	0	0	0	0	1	0	0		1	Partially Dependent	0	0.48	2.3	1.1	2.45	28	16.8265		C	0	106
353	49.04	1	1	2	Yes	177.8	105.3	33.31	1	0	0	1	0	0	1	0ne	0	0	0	0	0	0	0	0	0	0	0	0	1	0	0	0	1	0	0		0	Independent	0	1.15	3	3.3	1	11.6	12.2805		C	0	64
354	47.15	1	1	3	No	188	83.9	23.74	0	0	0	0	0	0	0	0ne	0	0	0	0	0	0	0	0		0	0		0	1	0	0		1	No		1	Independent	0	0.77	2.4	7.7	1.43	16	18.1518		C	0	36
355	58.62	2	1	3	yes	157	67.7	27.47	0	0	0	1	0	0	0	0ne	0	0	0	0	0	0	0	0		0	0		0	0	0	0		0	No		0	Independent	0	0.8	2.6	2.1	1.1	not available	10.302		C	0	99
356	67.06	1	1	3	No	170.2	93.6	32.31	1	0	0	0	0	0	0	0ne	0	1	0	0	0	0	0	0	0	1	0	0	0	0	0	0	1	0	0		1	Independent	0	2.61	2.2	2.1	1.48	15.7	22.8064		C	0	52
357	68.28	1	1	3	Yes	185.42	101.2	29.44	1	0	0	0	0	0	0	0ne	0	0	0	0	0	0	0	0		1	0		0	1	0	0		0	No		1	Independent	0	2.48	2.7	4	1.48	16.6	24.7531		C	0	114
358	60.57	1	1	10	yes	172.7	90	30.18	0	0	0	1	0	0	0	0ne	0	0	0	0	0	0	0	0	1	0	0	0	0	0	0	0	0	0			0	Independent	0	0.6	2	3.8	1.22	13.6	13.7034		C	1	84
[truncated: 36 more columns]
